# Supplementary material for: The influence of AI literacy on pre-service teachers’ learning motivation: the mediating role of basic psychological needs
Source: Front Psychol. 2026 May 8;17:1831770. doi: 10.3389/fpsyg.2026.1831770 (PMC13194449; doi:10.3389/fpsyg.2026.1831770)
Supplement: Supplementary file 1 [file Data_Sheet_1.CSV]

ID	Gender	Grade	Discipline	AI_Freq_Pilot	AWA1	AWA2	AWA3	AWA4	APP5	APP6	APP7	APP8	EVL9	EVL10	EVL11	EVL12	ETH13	ETH14	ETH15	ETH16	AUT17	AUT18	AUT19	AUT20	COM21	COM22	COM23	COM24	REL25	REL26	REL27	REL28	MOT29	MOT30	MOT31	MOT32
1	2	2	2	1	3	5	4	4	1	2	2	2	2	1	1	2	2	2	1	1	2	1	1	2	2	2	1	2	1	1	2	1	1	2	2	2
2	2	1	2	4	2	2	2	1	3	3	4	3	3	5	5	5	5	3	5	5	3	5	3	4	3	4	5	3	4	5	3	5	4	5	3	5
3	2	1	1	3	1	1	1	2	3	4	5	5	3	5	3	4	3	3	5	4	4	4	5	5	4	3	4	3	3	5	3	5	4	3	5	3
4	2	3	4	4	1	1	1	1	3	5	4	4	3	4	4	4	5	5	5	3	3	3	4	3	4	4	3	3	4	3	3	4	3	5	4	3
5	2	3	2	2	4	4	5	5	2	1	1	2	2	1	1	2	2	2	2	1	2	1	2	1	1	2	2	2	1	1	1	2	2	2	2	2
6	1	3	3	2	2	1	1	1	5	5	5	3	2	5	3	5	5	3	3	4	4	4	4	4	5	4	3	5	4	5	4	5	3	5	4	4
7	1	2	3	2	1	2	2	1	4	4	4	5	5	4	5	3	5	4	4	3	5	5	4	5	3	4	3	3	4	5	3	4	4	5	4	3
8	2	3	1	2	5	3	3	4	2	1	1	1	3	5	2	2	2	2	1	2	1	1	1	1	2	1	1	1	1	1	1	1	2	1	1	2
9	1	2	4	2	5	4	5	3	1	2	2	2	3	5	2	2	2	2	2	1	2	2	2	1	2	1	1	2	2	2	1	1	1	1	2	1
10	2	3	3	3	2	1	2	1	5	3	3	4	3	4	5	5	5	3	3	5	4	5	5	5	4	4	4	5	1	3	5	3	5	3	5	5
11	2	4	3	3	2	2	1	1	5	4	4	3	4	2	5	4	5	4	5	5	5	4	5	4	4	4	3	3	4	2	1	4	1	2	3	5
12	2	4	2	3	1	2	2	1	4	5	3	3	3	4	4	4	5	5	5	3	5	4	3	3	5	5	4	5	4	4	4	3	3	5	3	4
13	2	2	3	3	1	1	1	2	3	5	4	4	3	1	4	3	5	5	5	4	3	5	4	4	5	5	2	3	1	3	5	3	3	2	3	3
14	1	1	2	2	3	3	4	5	2	1	1	2	1	3	2	2	1	1	2	1	1	1	2	1	1	2	4	1	5	1	4	2	2	3	1	2
15	2	1	4	1	3	5	3	4	1	2	1	1	4	5	4	3	4	5	5	5	5	4	3	5	4	4	1	1	5	5	2	4	4	3	3	5
16	2	4	1	3	4	3	5	3	2	2	1	1	5	5	5	5	3	3	3	3	3	5	4	4	5	5	5	2	4	4	4	3	3	4	5	4
17	1	3	2	1	3	4	4	4	2	1	2	2	1	1	1	2	1	1	2	2	1	1	2	2	2	2	4	2	5	3	4	1	5	4	1	2
18	2	2	3	4	3	4	4	4	1	2	1	2	4	4	1	2	5	5	3	3	3	4	4	4	3	4	2	5	1	4	2	3	3	4	4	5
19	2	3	1	1	3	4	5	5	1	2	1	1	5	4	4	1	3	4	4	4	5	5	4	5	5	5	3	5	5	4	3	3	4	4	4	3
20	2	3	1	3	4	4	5	5	2	1	2	2	4	5	1	4	5	3	5	4	4	3	3	3	4	5	5	4	4	4	3	5	3	3	3	4
21	1	1	1	4	5	4	5	5	2	2	2	1	3	5	5	3	5	5	4	3	5	4	4	4	5	3	5	5	4	5	5	3	3	4	5	4
22	2	3	2	4	3	3	5	3	1	1	2	1	3	4	2	2	3	5	3	3	3	4	4	3	4	3	3	3	3	4	5	3	4	4	4	3
23	2	1	2	2	3	3	4	3	1	5	2	1	1	1	2	2	2	2	2	1	2	2	2	3	1	2	2	2	1	1	2	1	2	2	2	2
24	2	4	2	2	5	4	5	4	2	3	5	2	1	2	4	5	1	1	2	2	2	2	2	3	1	2	2	2	2	1	1	1	2	1	1	1
25	2	4	2	2	3	5	5	3	1	4	1	1	2	1	1	4	2	2	1	1	2	2	1	2	1	1	2	2	1	2	1	2	2	2	2	1
26	2	1	2	1	3	3	5	3	1	3	5	2	2	2	2	3	1	2	2	1	2	1	2	3	1	2	1	2	1	1	1	2	1	1	1	2
27	2	1	2	1	5	4	5	5	2	4	1	5	2	2	5	1	1	1	1	1	2	2	2	3	1	2	2	2	1	1	2	1	1	2	2	1
28	2	1	1	1	3	3	5	5	1	2	2	2	3	5	4	1	4	3	5	4	5	4	5	4	5	4	5	4	3	3	3	4	4	4	4	3
29	2	1	4	1	3	4	5	3	1	1	2	1	1	2	2	2	1	1	2	2	2	2	2	3	1	1	2	2	1	2	1	1	2	2	1	1
30	2	2	1	4	5	4	5	3	2	1	1	1	4	5	3	4	5	5	5	5	3	4	4	5	3	5	4	3	3	4	5	4	3	3	5	5
31	2	1	4	1	3	5	5	4	1	1	2	1	1	1	1	1	2	1	2	2	1	2	1	3	1	2	2	1	1	1	1	1	1	2	1	1
32	2	2	2	2	3	3	4	4	1	1	1	1	4	3	4	4	5	4	5	4	4	4	4	5	4	5	4	5	4	5	4	3	4	4	4	4
33	2	1	1	2	3	4	4	5	2	2	2	2	3	5	3	4	5	5	3	4	3	3	4	3	5	4	4	4	3	4	3	5	5	3	4	5
34	1	2	4	4	4	4	5	4	2	1	1	2	3	5	4	5	3	3	3	5	4	3	3	3	4	4	4	4	3	4	5	3	4	5	5	5
35	1	1	1	3	5	3	5	3	4	5	3	3	2	1	1	2	4	3	4	4	3	3	5	3	3	3	3	3	3	3	4	3	3	5	3	4
36	2	1	1	2	2	1	1	1	5	4	5	5	2	2	2	2	2	2	1	1	1	2	2	2	1	1	2	2	1	2	1	1	2	2	2	2
37	2	3	2	3	3	3	3	4	5	4	3	4	2	2	1	2	4	3	5	3	3	4	5	3	5	3	5	3	4	5	4	3	5	5	3	5
38	2	3	4	2	3	4	4	4	4	4	5	3	1	1	1	2	3	3	4	5	5	3	4	5	4	3	5	3	3	5	4	5	5	3	3	4
39	2	2	1	3	5	5	5	4	5	4	3	3	2	2	2	2	5	3	4	3	5	4	3	4	5	4	5	4	3	4	5	5	4	5	4	5
40	2	1	1	2	1	1	2	1	4	5	5	5	2	1	2	2	2	1	1	2	1	2	1	3	2	2	1	2	1	2	2	2	1	1	2	1
41	2	3	1	4	5	4	4	3	5	4	4	4	1	2	2	2	5	4	3	5	5	3	3	5	3	5	3	3	5	5	3	5	3	3	4	5
42	1	1	4	3	5	4	4	3	4	5	5	4	1	2	1	2	4	4	3	5	3	3	4	4	5	3	5	5	5	5	5	5	4	3	3	3
43	2	2	2	4	5	5	5	3	3	4	3	3	2	1	1	1	3	3	5	3	5	4	3	5	4	4	5	4	3	5	4	4	4	5	5	5
44	1	2	1	4	3	4	5	5	3	5	4	3	1	1	2	1	5	3	3	4	4	3	5	3	3	4	5	5	3	4	3	4	5	3	3	3
45	2	3	2	4	5	3	5	5	5	3	5	3	2	1	1	2	4	4	3	3	4	3	4	3	3	4	4	3	3	4	4	5	4	4	3	4
46	2	3	1	1	1	1	2	2	5	4	4	5	5	1	5	5	1	2	2	1	2	1	2	2	1	1	2	1	1	1	2	2	1	1	2	2
47	2	1	4	2	1	2	1	1	4	5	5	5	2	5	1	4	1	1	2	1	1	2	1	3	2	1	1	1	2	2	1	2	2	1	2	1
48	2	1	1	3	3	3	4	4	3	4	5	4	2	2	1	1	5	3	3	3	4	4	4	4	5	5	5	5	3	4	4	4	5	5	4	5
49	2	2	1	3	5	5	3	3	5	3	4	3	2	1	1	2	4	3	3	4	3	3	5	3	4	4	4	5	3	3	5	5	5	4	5	4
50	2	1	1	1	1	1	2	1	4	4	5	4	4	2	1	5	1	1	2	1	1	1	1	3	1	2	2	1	2	2	1	1	1	2	1	2
51	1	2	4	4	3	5	5	3	5	3	4	3	1	2	1	1	3	5	3	5	4	3	3	5	4	4	5	4	4	5	3	3	4	3	5	3
52	2	2	2	4	4	4	3	5	5	3	4	4	1	2	2	2	3	5	4	5	5	3	4	5	4	5	4	4	4	4	3	5	5	5	4	5
53	2	3	1	4	5	4	3	4	4	5	4	4	4	5	5	5	1	2	1	1	5	3	3	4	5	4	5	5	4	4	5	5	4	5	5	4
54	2	1	4	3	3	3	3	4	3	5	5	3	5	5	3	5	1	1	2	1	4	4	4	4	3	5	4	4	3	5	4	3	5	4	3	4
55	2	2	4	2	3	3	4	3	5	3	4	4	3	4	5	4	2	1	2	2	4	3	5	5	4	5	4	5	4	5	3	3	4	4	5	4
56	2	3	1	4	3	4	3	5	5	4	4	4	3	4	4	3	2	2	1	2	3	3	5	3	4	4	4	5	4	3	4	4	4	5	4	5
57	1	2	2	2	2	2	2	1	5	4	5	5	2	1	2	4	5	1	3	2	2	2	2	3	2	2	1	1	2	1	2	2	1	1	2	2
58	2	4	2	4	4	5	4	5	5	3	3	3	5	3	5	4	1	1	1	2	3	4	4	3	3	4	5	3	3	3	3	5	5	3	5	3
59	2	4	1	1	1	1	2	2	4	5	4	4	2	1	2	5	5	3	2	1	1	2	2	2	2	2	2	2	2	2	2	2	2	1	2	2
60	2	4	2	2	1	1	1	2	5	5	5	4	1	2	2	3	4	2	4	2	1	1	1	3	1	1	1	1	2	1	1	2	1	1	1	1
61	2	2	1	2	1	1	1	1	5	4	5	4	2	2	2	2	5	5	3	2	2	1	2	2	2	2	2	2	2	1	1	1	2	2	2	2
62	2	4	4	2	1	1	2	2	5	4	5	5	2	2	2	2	2	3	4	1	2	1	1	3	2	1	1	1	2	1	1	2	1	1	2	1
63	2	2	2	3	3	4	3	3	3	5	4	4	5	5	5	5	1	2	2	2	4	3	5	5	3	5	3	5	3	5	3	5	5	5	4	3
64	2	2	1	2	2	2	1	2	5	5	5	4	2	2	1	4	5	4	1	2	2	2	2	3	2	1	1	1	1	1	1	1	2	1	2	2
65	2	4	4	4	5	5	3	3	3	5	5	4	3	3	5	5	2	1	2	2	4	3	3	5	5	4	4	3	3	3	3	5	4	5	5	3
66	2	1	2	3	5	4	3	5	5	3	4	3	3	4	3	3	1	1	2	2	5	3	5	5	3	5	3	3	3	4	5	4	3	3	4	5
67	2	1	1	3	5	4	3	5	4	4	3	4	3	3	5	5	1	1	1	2	1	2	2	4	3	5	3	3	3	5	4	4	3	4	3	3
68	1	4	4	2	3	3	4	4	3	5	4	3	5	4	4	4	2	1	1	1	4	4	5	3	4	4	4	5	3	5	4	5	5	5	5	5
69	2	3	1	2	2	1	2	2	2	2	1	1	4	5	5	5	2	2	2	2	2	3	2	1	1	1	2	1	2	2	1	1	1	2	1	1
70	1	4	1	4	5	4	4	3	5	3	4	4	3	3	3	5	1	1	1	2	1	1	1	3	3	5	5	3	3	5	5	5	5	5	4	5
71	1	4	1	4	4	3	4	3	5	4	3	5	3	3	5	5	4	5	3	5	1	1	2	1	4	5	5	5	4	3	5	3	5	4	5	5
72	2	3	4	4	3	5	4	4	5	3	3	4	5	3	4	4	4	5	4	3	2	1	1	2	3	4	4	3	3	4	4	3	3	4	5	3
73	2	4	1	4	4	3	3	4	4	3	5	5	4	4	4	3	4	3	4	4	2	2	1	1	3	5	3	4	3	4	5	5	4	4	3	4
74	1	4	4	3	3	5	3	3	4	4	4	4	5	4	5	3	4	3	4	4	2	2	2	1	4	5	5	4	4	4	5	4	4	5	5	5
75	1	4	1	1	1	1	2	2	1	1	2	2	5	5	5	4	2	1	2	1	5	3	2	2	2	1	2	2	1	1	1	1	2	1	1	1
76	1	2	4	3	3	3	3	4	4	3	3	4	5	3	4	3	4	3	3	5	1	2	2	2	5	3	5	4	3	4	5	3	3	4	4	3
77	2	3	2	1	2	2	1	2	2	1	2	1	4	5	5	4	1	2	1	1	4	2	2	2	2	1	1	2	1	2	1	2	1	1	1	2
78	1	4	4	3	3	5	3	5	3	5	4	4	5	5	5	5	4	3	4	4	2	2	1	2	3	3	5	5	3	5	4	4	3	4	5	4
79	2	1	4	1	3	5	4	3	5	3	4	3	3	5	3	4	3	4	5	5	2	1	1	2	5	5	4	5	4	5	3	5	3	3	3	3
80	2	3	2	4	3	4	4	5	3	5	3	3	5	4	4	4	3	5	5	5	2	1	2	2	3	3	5	3	3	3	4	4	4	5	3	5
81	1	2	1	3	5	4	3	3	4	3	5	3	4	4	5	5	3	5	5	4	1	1	2	2	4	3	5	4	3	4	4	5	5	5	4	5
82	2	1	2	2	3	5	4	3	3	5	3	4	4	4	3	5	4	4	3	5	1	1	2	2	4	4	4	4	3	4	3	4	4	3	4	5
83	1	1	1	4	5	5	3	4	3	4	3	3	5	4	4	5	4	3	4	3	1	1	2	1	4	4	4	3	3	4	5	3	3	4	5	4
84	2	2	4	4	4	5	3	5	3	4	5	4	3	3	4	3	3	3	4	4	3	3	3	5	1	1	1	1	4	5	4	4	4	5	4	4
85	2	3	4	3	5	3	4	3	3	4	5	4	3	4	3	5	5	5	3	4	3	4	4	2	2	1	2	1	3	4	5	4	4	5	3	5
86	2	1	4	3	3	3	3	5	4	4	4	3	3	4	4	5	5	3	3	3	4	4	3	3	2	1	2	2	4	3	5	3	5	3	5	5
87	2	1	4	4	4	3	3	3	3	3	3	3	3	3	5	5	4	4	3	4	5	4	3	3	1	1	1	2	3	3	4	5	4	4	3	4
88	1	2	1	4	4	3	3	5	3	4	4	3	4	3	3	5	3	3	4	4	5	3	5	5	2	1	1	1	5	3	4	4	4	4	4	3
89	1	2	1	2	2	2	1	2	2	2	2	1	5	4	5	4	1	2	2	2	2	2	1	2	2	4	4	1	2	2	2	2	1	2	5	4
90	1	1	4	4	5	4	3	4	3	5	3	5	5	3	3	4	4	5	5	4	5	3	5	2	1	2	2	1	5	5	3	4	5	4	3	4
91	2	1	2	3	4	3	4	4	2	1	4	4	4	5	4	3	5	4	3	3	5	3	3	1	1	2	1	2	4	5	4	5	3	5	3	4
92	2	1	1	3	5	4	3	5	5	2	5	4	4	5	4	3	5	4	4	5	4	5	3	1	1	2	2	2	5	5	5	4	5	4	3	3
93	2	1	1	3	4	3	3	4	3	5	3	3	5	3	4	4	3	4	5	3	4	5	4	4	1	1	2	1	5	5	3	4	5	5	3	5
94	1	1	2	3	5	3	3	5	5	2	3	5	3	3	4	5	5	5	5	5	4	4	4	2	1	2	1	2	3	5	4	4	3	4	3	3
95	1	2	2	1	2	2	2	1	5	1	1	1	5	4	5	5	2	2	2	1	1	1	2	4	5	2	1	1	2	2	2	1	2	2	5	5
96	2	2	2	2	2	2	2	1	5	1	2	1	5	4	5	4	2	2	2	1	2	1	1	4	2	5	5	1	1	1	1	1	1	2	1	2
97	1	1	4	4	4	3	3	4	4	5	3	3	4	4	3	4	5	5	3	5	4	4	5	4	2	1	2	1	3	3	3	3	4	4	5	4
98	2	2	1	1	3	3	3	4	2	5	5	5	4	3	5	3	5	5	5	4	5	4	3	5	5	5	4	5	1	1	1	2	3	4	5	4
99	1	1	1	1	1	2	2	2	5	3	2	1	5	5	5	4	1	1	2	2	2	2	2	2	2	1	2	1	2	1	2	2	1	2	1	1
100	2	1	3	4	5	4	3	5	5	5	5	4	3	3	4	4	3	5	5	5	3	4	4	4	5	4	3	5	1	1	2	1	3	4	4	4
101	2	1	1	4	4	4	3	4	5	2	4	5	5	5	4	4	3	3	5	3	3	3	3	4	4	5	5	2	1	2	1	2	4	4	3	1
102	2	3	1	2	2	1	1	1	1	5	1	2	5	5	5	5	2	2	1	1	1	1	1	2	2	2	3	4	3	5	1	2	1	2	4	1
103	2	1	2	1	2	2	1	2	1	5	1	2	4	5	4	5	2	2	1	1	2	1	1	1	2	2	2	5	4	1	1	1	2	1	3	2
104	2	1	2	2	2	1	1	2	2	1	5	1	4	4	4	5	1	1	1	2	2	1	1	1	1	2	3	3	4	1	1	2	2	2	5	1
105	2	3	4	1	2	1	1	1	1	1	1	1	5	5	4	5	2	1	2	1	2	2	1	2	2	2	5	2	5	5	1	1	2	2	1	2
106	1	1	3	2	1	2	1	1	2	1	2	2	5	4	5	4	2	2	2	1	1	1	2	2	1	2	4	4	3	3	2	1	1	1	5	5
107	1	1	3	2	3	3	3	5	4	4	3	3	5	4	5	5	4	3	5	4	3	4	3	4	5	4	5	1	1	2	1	1	3	5	2	5
108	2	3	1	1	1	1	2	2	2	2	4	2	1	2	2	2	4	4	5	5	1	1	1	2	2	2	4	2	2	4	2	2	1	2	1	2
109	2	2	1	4	4	3	3	3	4	4	2	5	3	5	5	2	4	5	5	4	3	3	5	5	3	5	4	4	2	2	1	2	4	4	5	5
110	1	1	1	4	5	3	3	5	4	4	5	5	5	4	3	3	5	3	4	3	4	3	4	4	5	5	3	4	2	2	2	2	5	5	3	3
111	1	3	2	2	3	3	3	4	4	4	4	4	4	4	5	3	5	3	5	5	5	4	5	5	5	5	4	3	2	1	1	1	4	4	3	4
112	2	4	1	3	5	3	4	5	3	4	2	2	5	3	5	3	5	4	3	4	3	5	5	5	5	4	4	5	1	2	2	2	3	5	3	3
113	1	4	4	4	3	4	3	3	3	4	3	1	5	3	5	3	5	4	3	5	5	4	5	3	4	5	5	3	2	2	1	1	3	4	4	4
114	2	2	4	1	1	1	2	1	2	1	2	2	2	2	1	1	5	5	4	4	1	2	2	2	1	2	1	2	2	2	1	2	2	2	1	1
115	2	4	1	2	3	4	3	3	3	3	1	4	5	3	3	3	5	4	5	5	4	4	5	5	5	4	3	5	2	1	1	1	3	5	4	5
116	2	3	3	2	1	1	2	1	1	2	3	2	1	2	1	2	5	4	4	5	2	1	2	1	2	1	1	1	1	1	2	1	2	2	2	1
117	2	1	4	1	1	1	2	1	2	2	3	4	1	2	1	2	4	5	4	5	2	1	1	1	2	2	1	2	1	5	3	1	1	1	2	1
118	2	1	2	2	2	2	2	1	1	3	3	4	2	2	1	1	4	5	4	5	1	2	1	1	2	2	1	2	1	3	5	3	1	2	2	2
119	1	1	3	1	2	2	2	2	3	3	3	4	2	2	1	1	5	5	5	5	1	2	1	1	1	1	1	1	1	5	3	4	1	2	2	1
120	2	1	2	4	4	3	4	5	1	3	4	2	3	4	4	3	3	3	3	4	4	3	3	5	4	4	3	5	2	2	1	2	4	3	3	4
121	2	1	2	4	4	3	3	3	3	3	3	3	5	4	3	3	3	4	5	3	5	3	5	5	3	3	5	4	4	1	4	2	1	2	1	1
122	2	1	3	1	3	3	3	5	3	3	4	4	5	5	3	2	5	4	5	4	3	5	4	4	5	5	4	4	5	1	5	4	1	2	1	1
123	1	4	3	1	2	1	1	1	1	2	2	1	2	2	1	1	5	4	5	4	2	1	2	2	1	1	2	2	1	4	4	2	1	1	1	2
124	2	1	2	1	1	1	2	1	2	2	1	1	1	2	2	2	4	4	4	4	1	1	1	2	2	1	1	1	2	2	1	3	2	1	2	1
125	2	3	3	1	1	1	1	2	2	2	1	3	1	2	2	1	5	5	5	5	1	2	2	2	2	2	1	1	1	1	4	1	1	1	2	2
126	1	3	1	3	4	3	3	4	3	5	4	3	3	5	4	3	3	4	4	5	4	4	4	4	3	5	3	5	3	3	5	1	1	2	1	1
127	1	1	3	1	1	1	2	2	1	1	1	2	1	2	1	1	5	5	5	5	2	2	1	2	2	1	2	2	1	4	4	5	2	1	1	1
128	2	1	3	2	1	1	1	2	2	1	2	3	2	2	1	2	5	4	5	5	1	1	1	1	1	2	1	1	1	1	1	1	1	2	2	1
129	2	1	4	2	1	1	2	2	2	2	1	3	2	2	1	2	2	1	1	2	4	5	5	4	1	2	2	2	1	2	2	2	1	1	1	2
130	2	3	4	1	2	1	2	2	2	2	1	2	1	2	2	1	2	2	2	3	4	4	5	4	1	1	1	1	1	1	2	1	1	1	2	2
131	1	4	4	1	2	1	1	2	1	1	2	2	4	2	2	2	2	1	2	2	5	5	4	5	2	1	2	1	1	2	2	1	1	1	2	1
132	1	1	4	4	4	3	3	4	3	4	3	4	4	5	5	3	5	3	3	5	5	5	3	5	5	3	4	5	5	5	4	5	2	1	2	1
133	2	1	2	2	2	1	2	2	1	1	1	3	4	2	2	2	2	2	2	2	4	4	5	5	2	2	2	2	1	1	1	1	1	5	5	3
134	2	3	2	3	4	3	3	4	3	4	3	5	3	4	5	3	5	4	3	4	4	5	4	5	3	4	5	4	5	4	3	3	2	1	1	1
135	2	3	3	2	2	1	1	2	1	2	2	3	5	2	2	2	1	2	2	3	5	4	4	5	2	1	1	1	1	1	1	1	2	5	1	4
136	2	1	2	2	3	3	3	5	4	4	3	5	5	5	4	1	3	3	4	5	3	4	3	5	4	4	3	4	4	5	3	3	1	1	1	1
137	1	1	3	3	4	3	3	4	4	4	3	3	3	5	5	3	5	4	5	4	3	4	5	3	5	4	5	4	3	5	3	4	1	1	1	2
138	1	3	1	3	3	3	4	5	4	4	3	5	5	4	4	2	5	5	4	3	4	4	4	4	5	5	4	3	4	3	4	5	1	2	2	1
139	1	1	1	4	4	3	3	5	3	5	3	3	4	5	3	2	4	3	5	4	3	4	3	3	3	5	5	3	4	3	4	3	4	4	5	5
140	2	3	1	4	3	3	4	4	3	5	4	4	4	5	5	3	4	5	5	5	5	5	3	4	3	3	5	4	4	5	3	4	4	5	4	4
141	2	3	2	3	5	4	3	5	4	5	4	4	5	3	3	3	4	3	4	5	3	5	3	4	5	4	4	3	4	3	4	5	5	5	4	5
142	2	2	1	1	2	1	1	2	2	2	2	2	5	2	2	2	1	1	2	3	4	4	4	4	2	1	2	2	2	2	2	1	1	2	2	3
143	1	3	3	2	1	1	1	2	2	1	1	3	4	2	2	2	2	1	1	2	5	5	5	5	2	2	1	2	2	1	2	1	2	3	4	4
144	2	4	1	4	4	3	3	5	3	3	3	4	4	4	3	1	3	4	3	5	4	3	4	3	4	3	5	5	5	3	5	5	4	5	5	5
145	2	3	2	4	3	3	3	4	3	5	4	4	3	4	5	1	3	5	5	4	3	5	4	5	4	5	3	4	4	4	3	3	5	5	4	5
146	1	1	3	3	5	4	4	5	3	3	4	5	3	4	5	3	3	3	5	5	3	4	3	4	4	4	3	3	4	5	5	3	4	5	4	4
147	1	3	2	3	3	3	3	5	4	3	3	4	5	4	4	2	4	5	5	3	5	5	4	3	4	5	5	3	5	5	3	4	2	1	3	1
148	2	1	1	3	5	4	3	5	4	4	3	4	4	5	3	3	5	3	5	3	4	4	4	3	5	4	4	4	4	3	5	4	4	4	3	4
149	2	4	2	3	3	3	3	4	3	3	4	5	4	3	3	3	4	3	3	5	4	4	3	1	5	2	5	5	4	5	3	3	2	2	4	3
150	2	4	3	3	4	3	3	4	3	3	3	3	5	5	5	3	5	3	4	4	5	3	2	5	1	4	1	5	5	5	4	5	3	3	4	3
151	1	3	1	3	4	4	3	4	4	4	3	3	4	3	3	3	3	3	5	3	5	5	4	2	4	5	1	5	5	5	3	4	1	5	5	3
152	1	4	3	4	5	3	4	5	4	3	4	3	3	4	3	3	5	4	3	4	3	5	1	5	4	3	2	4	4	3	5	5	5	1	3	5
153	2	4	1	4	3	3	4	5	3	3	3	3	3	5	5	4	3	3	5	5	4	5	5	2	4	2	2	4	4	5	5	3	3	2	4	4
154	2	1	1	2	1	1	2	2	1	2	1	2	4	1	2	2	1	2	1	2	4	5	4	4	2	2	2	1	2	1	1	2	1	2	1	2
155	1	1	1	2	2	1	2	2	1	2	1	3	4	2	2	1	2	2	1	3	4	5	4	5	1	1	2	2	2	1	2	1	1	2	1	2
156	1	4	2	3	5	3	4	5	3	3	4	5	3	3	3	4	4	3	3	5	4	5	4	5	5	3	4	4	4	5	4	3	4	3	4	4
157	2	2	2	4	4	3	4	5	4	3	4	3	5	4	5	4	4	4	4	4	3	5	3	5	4	4	5	4	4	4	4	4	4	4	4	5
158	2	4	3	3	4	4	3	5	3	3	3	3	4	4	5	3	4	3	5	4	5	5	5	5	4	3	5	4	5	5	4	5	4	5	4	5
159	1	4	3	2	3	3	3	5	3	5	3	5	3	3	4	4	4	3	4	4	4	4	4	4	5	5	4	5	5	3	5	5	5	4	4	4
160	2	4	2	3	3	3	4	5	3	5	3	3	5	5	5	4	5	5	4	4	3	5	4	3	4	4	4	4	3	5	5	3	4	5	4	4
161	1	3	1	3	3	3	4	4	3	3	3	3	3	5	5	3	5	5	4	5	3	5	5	3	4	4	5	5	4	4	4	5	4	5	5	4
162	2	2	1	3	5	3	3	4	4	5	3	5	4	5	4	3	4	3	3	5	4	5	4	4	5	4	5	5	3	5	4	5	4	5	5	5
163	1	4	1	3	4	4	3	5	5	5	3	4	4	5	5	4	4	3	3	5	4	4	4	4	4	5	5	5	4	5	4	4	4	5	4	5
164	2	2	2	2	1	1	2	2	2	2	1	3	4	2	2	2	1	1	1	3	4	5	4	5	1	1	2	1	1	1	1	1	2	1	2	1
165	1	1	2	3	4	5	3	5	5	5	3	5	5	5	3	3	4	3	4	5	4	5	4	5	3	5	4	4	5	5	4	3	5	4	5	4
166	2	1	1	3	5	3	4	4	4	4	3	3	4	5	3	3	3	3	3	4	4	5	3	5	5	4	4	4	5	4	5	4	4	4	5	5
167	2	1	4	3	4	4	3	5	3	5	3	3	4	5	4	3	4	5	5	4	3	3	5	3	3	4	3	5	5	4	5	4	3	3	3	4
168	2	1	1	3	5	4	4	5	3	3	3	5	5	5	4	3	5	5	3	3	4	5	5	4	4	4	4	4	5	3	4	4	4	5	5	4
169	2	3	1	3	4	4	3	4	4	5	3	4	5	5	3	3	3	4	4	5	4	5	3	3	4	5	5	4	5	4	4	4	4	5	5	4
170	2	1	1	2	2	1	1	2	1	2	2	2	4	1	2	2	2	2	1	3	4	5	4	5	2	1	2	1	2	1	2	1	2	1	2	2
171	2	3	2	4	5	3	3	4	4	4	3	4	5	5	5	3	3	4	5	3	4	3	4	4	4	5	5	5	3	4	4	3	4	5	5	5
172	2	3	1	3	4	5	3	4	5	5	4	3	4	5	3	3	3	5	5	4	5	5	5	3	4	4	4	5	4	5	4	4	4	5	4	4
173	1	4	3	3	3	4	3	5	4	4	3	5	3	3	3	3	3	5	4	4	5	4	4	5	5	4	5	5	4	3	5	4	5	4	5	5
174	1	2	2	2	3	5	3	4	4	3	3	5	5	5	5	3	3	3	4	5	5	3	5	4	4	5	5	4	5	5	4	5	4	4	5	4
175	2	2	4	3	4	3	3	5	4	3	3	4	5	5	4	4	4	5	5	3	3	3	4	5	4	5	5	4	5	4	4	4	5	5	4	4
176	2	3	1	3	3	4	4	4	5	5	3	4	3	5	3	3	4	5	1	4	5	4	4	4	3	5	3	3	3	5	4	3	4	5	4	3
177	2	4	1	4	4	3	3	5	3	3	3	5	3	5	4	3	5	3	2	2	3	4	5	5	4	4	4	4	3	5	4	3	4	5	5	5
178	1	4	1	3	3	3	4	5	5	3	4	3	4	5	4	3	3	5	2	3	2	5	4	3	5	4	5	4	4	5	4	5	5	4	5	5
179	2	2	2	3	4	4	4	5	4	5	3	5	5	5	4	4	4	4	5	2	2	2	4	5	3	3	3	3	4	4	4	3	4	5	4	4
180	2	4	1	3	5	3	4	5	3	4	3	4	5	5	5	4	4	4	5	2	4	5	3	4	3	3	5	4	5	3	4	4	4	3	4	3
181	1	3	1	3	4	5	4	5	5	4	3	3	4	5	4	3	5	3	1	2	1	5	4	4	5	5	4	5	3	3	4	4	4	5	5	4
182	2	2	1	2	1	1	2	2	2	2	1	3	5	2	2	1	1	1	5	4	5	4	1	2	4	5	5	5	1	1	2	2	1	1	2	1
183	2	2	4	3	4	5	3	5	4	4	3	3	3	5	4	3	3	4	3	3	4	3	3	4	5	5	5	5	5	5	4	3	4	5	5	5
184	1	4	2	3	4	3	5	5	4	5	3	5	3	3	3	4	3	5	4	5	4	5	3	4	4	3	3	3	4	4	4	5	3	3	3	5
185	2	1	1	3	3	3	4	5	3	5	3	4	4	5	5	3	3	3	5	4	4	4	5	3	4	5	4	3	3	4	4	5	4	3	4	5
186	2	2	1	3	4	3	5	5	5	4	3	4	4	5	5	3	4	4	4	4	3	5	5	3	5	5	5	3	5	5	4	3	5	4	3	3
187	2	2	1	3	3	3	3	5	3	4	4	3	5	3	5	5	3	3	3	3	4	3	4	3	4	4	3	5	5	4	3	5	5	3	3	5
188	2	1	1	4	4	3	5	5	3	4	3	4	3	3	4	5	5	3	5	3	4	5	5	4	4	3	4	3	3	4	3	5	3	4	5	3
189	2	1	1	3	5	3	3	5	4	4	4	5	5	5	4	3	3	5	5	5	3	4	3	5	5	3	3	4	4	3	3	3	5	4	5	4
190	2	3	3	4	4	3	5	5	3	3	3	5	4	5	5	4	3	4	3	3	5	4	5	5	5	4	4	3	3	5	3	3	5	3	4	5
191	2	1	2	3	4	3	4	4	3	5	4	4	4	3	4	3	4	5	5	4	3	4	5	5	5	4	5	5	4	5	4	5	3	3	4	5
192	2	2	2	2	3	3	3	4	3	4	3	4	3	5	5	4	3	5	4	5	4	5	3	5	5	4	3	3	4	5	4	5	3	5	4	4
193	2	2	4	4	5	3	5	4	4	4	3	4	5	5	4	5	4	4	4	3	5	5	5	5	3	5	5	5	5	4	4	3	3	3	3	4
194	2	2	2	3	5	3	3	5	3	4	4	5	4	3	4	5	4	4	3	3	3	3	5	5	3	5	3	4	5	5	4	4	3	5	5	3
195	2	3	1	2	2	1	2	2	1	1	2	2	5	1	2	1	1	2	2	3	1	2	2	1	4	4	4	4	1	1	2	2	1	2	1	1
196	1	1	2	3	5	3	4	5	3	4	4	3	4	5	5	3	3	4	4	3	5	3	4	5	5	4	5	4	5	3	4	3	3	5	4	5
197	1	3	2	2	1	1	1	2	2	1	1	2	2	4	2	2	1	1	2	3	2	2	2	2	5	4	4	4	1	1	1	2	1	2	1	1
198	2	3	2	3	3	3	3	5	3	3	3	4	4	5	5	4	5	3	4	5	4	5	4	5	4	4	5	3	4	5	3	5	5	3	4	4
199	2	4	2	3	3	3	5	5	4	3	4	4	5	5	5	3	5	1	1	3	5	3	3	5	3	5	3	4	3	5	4	4	4	3	4	3
200	2	3	3	3	3	3	4	4	4	5	3	5	4	3	5	3	5	3	2	5	5	5	3	5	5	3	5	4	3	4	3	3	3	3	4	4
201	2	3	1	3	4	3	5	5	3	4	3	4	5	3	5	4	5	1	1	3	4	3	4	4	3	4	3	3	5	4	5	5	3	5	3	4
202	2	1	2	2	3	3	4	5	3	5	3	3	3	5	5	2	4	4	2	3	5	3	3	5	5	4	4	3	4	3	5	4	5	3	5	5
203	2	2	1	4	3	3	4	4	3	5	3	4	5	5	5	3	4	1	1	3	5	4	3	5	3	4	3	5	3	5	3	3	4	3	3	5
204	2	4	3	3	5	3	5	4	4	3	3	4	5	3	4	2	3	2	4	3	4	3	4	4	4	4	5	4	5	5	5	4	3	5	4	3
205	2	2	4	4	3	3	5	4	3	5	4	3	5	5	5	1	1	5	1	3	4	4	4	5	4	3	4	3	4	4	5	5	4	3	5	3
206	2	3	2	3	5	3	3	4	3	3	5	5	4	5	4	3	4	5	5	3	5	4	3	5	4	4	4	5	3	5	5	5	3	3	4	4
207	1	2	2	4	5	3	5	5	3	4	4	5	5	5	4	1	2	3	1	5	4	4	3	4	3	5	5	5	3	5	5	3	3	3	5	5
208	2	2	2	3	5	4	3	5	4	5	5	5	5	5	5	5	5	4	4	4	5	4	3	5	5	3	5	4	4	5	4	3	4	5	3	4
209	1	1	1	3	5	4	5	4	3	4	4	3	4	5	4	5	4	3	5	4	5	4	4	5	5	5	4	5	4	5	3	5	4	4	4	3
210	2	4	3	2	3	4	4	5	3	5	5	3	5	5	5	3	4	4	4	3	4	4	3	5	5	3	4	4	4	4	5	3	3	3	5	3
211	2	3	4	4	5	4	4	4	3	3	5	5	4	5	5	3	3	4	4	5	4	3	3	4	3	5	4	3	5	5	4	3	5	5	5	3
212	2	2	1	3	4	5	5	5	3	3	5	3	3	5	5	4	3	5	4	4	5	4	3	5	5	4	4	4	5	4	4	4	5	4	3	4
213	2	2	4	3	4	3	5	5	4	5	5	3	4	5	5	4	4	4	3	3	5	4	3	5	3	5	3	5	3	3	3	3	3	3	5	4
214	1	2	2	3	3	3	3	5	3	5	5	3	4	5	5	5	4	4	4	4	5	3	3	4	4	4	5	5	4	5	4	3	5	4	4	3
215	2	3	2	1	2	1	2	2	1	1	2	3	1	5	2	1	2	1	1	3	1	1	1	2	5	5	4	5	2	2	1	2	1	2	1	1
216	2	1	3	1	1	1	1	2	1	1	1	2	1	3	2	2	2	2	1	3	2	2	2	2	5	4	5	4	2	1	2	1	1	2	1	1
217	1	2	2	2	3	5	4	4	3	3	5	3	4	3	5	3	4	4	5	3	5	3	3	5	3	5	4	5	3	4	5	3	3	5	4	4
218	2	2	2	4	5	3	4	5	3	3	4	5	4	5	5	5	4	3	4	4	5	4	4	4	3	4	3	5	4	3	4	2	3	4	5	3
219	1	2	4	2	2	1	1	2	2	1	1	2	2	5	2	2	2	1	1	3	2	1	1	1	4	4	4	4	2	5	4	1	2	2	2	2
220	1	4	1	4	3	4	3	4	4	4	5	4	3	3	5	5	5	5	3	5	5	3	4	4	4	3	3	3	5	1	4	4	5	5	4	3
221	1	3	3	4	5	5	4	5	4	4	3	5	4	5	4	4	3	4	4	5	5	4	3	4	4	3	3	5	4	5	3	4	5	5	3	5
222	1	4	4	3	3	4	5	5	3	4	5	4	3	3	5	5	4	4	4	5	5	5	3	5	3	3	5	5	4	2	2	5	3	4	3	3
223	2	2	1	1	2	1	2	2	1	1	1	3	1	4	2	2	2	2	2	2	2	1	1	2	5	4	4	4	1	4	1	2	1	2	1	2
224	2	4	2	2	2	1	1	2	2	1	2	3	2	4	2	1	2	1	2	2	2	1	2	2	4	4	4	5	1	1	5	2	2	2	2	1
225	2	1	1	4	4	2	5	3	3	3	4	5	3	3	5	4	4	5	5	4	5	5	3	4	5	4	4	5	5	4	5	5	5	4	5	4
226	2	4	4	4	4	4	5	3	3	3	4	5	5	5	5	3	3	4	4	3	4	4	4	4	5	5	3	3	3	3	5	1	3	3	4	3
227	2	2	3	2	1	1	2	2	1	1	1	3	2	3	2	1	1	1	1	3	1	2	2	1	5	5	4	4	2	2	2	2	1	2	1	1
228	1	2	2	3	5	3	4	5	3	5	5	5	3	5	5	3	5	3	4	3	5	4	3	5	3	5	5	3	3	4	4	5	3	4	5	3
229	2	1	3	2	3	2	3	3	4	4	5	4	4	5	4	5	4	5	3	3	5	5	3	5	5	3	3	3	3	4	3	3	5	3	5	4
230	1	2	4	2	3	4	4	5	3	4	5	4	3	5	4	4	5	5	4	5	5	5	3	5	5	4	3	5	3	5	5	5	5	3	4	5
231	1	4	2	4	3	4	5	4	4	3	4	4	5	5	4	5	3	5	4	5	5	3	3	5	4	3	5	3	3	4	3	5	3	5	3	4
232	1	2	3	3	5	2	4	3	4	4	3	4	5	5	5	4	5	5	5	5	5	3	4	4	4	5	3	3	5	5	4	4	5	4	3	4
233	1	1	1	1	1	1	1	2	1	2	2	3	1	5	2	2	1	1	1	2	1	2	2	1	5	4	5	5	1	1	1	2	1	2	2	1
234	1	1	2	1	1	1	2	2	1	1	2	2	1	5	2	2	2	2	2	2	2	1	2	1	1	2	1	1	5	4	5	4	1	1	2	1
235	1	4	1	4	3	4	5	5	4	4	3	4	3	3	4	4	5	4	4	5	4	4	3	5	4	5	4	4	4	4	4	4	5	3	5	4
236	2	3	2	1	3	2	4	3	4	5	5	5	5	5	5	5	5	4	5	3	5	4	3	4	3	4	3	4	4	4	3	5	4	4	3	5
237	2	1	2	4	4	3	5	4	5	4	4	4	3	5	5	4	5	4	4	3	4	5	4	5	3	4	3	5	3	3	5	4	3	4	5	5
238	2	1	2	1	3	3	4	5	4	5	5	3	3	3	4	3	5	3	5	5	4	5	3	5	3	4	3	4	5	5	4	5	4	4	3	5
239	1	2	2	3	5	4	3	5	3	3	4	5	4	5	5	5	4	5	3	3	4	4	3	5	5	4	3	3	3	5	5	3	5	5	5	4
240	2	1	1	3	4	3	5	4	3	4	3	4	4	5	5	5	5	5	5	5	5	5	3	4	3	3	4	3	5	3	4	4	5	5	3	3
241	2	1	2	2	2	1	1	2	2	1	2	1	2	5	2	1	2	2	2	3	2	2	1	1	1	2	1	1	5	5	4	4	1	1	1	2
242	2	3	4	4	4	3	5	5	3	5	3	4	4	5	5	4	5	5	4	4	5	3	4	5	5	5	5	3	5	4	5	5	3	5	3	3
243	1	2	4	3	5	3	4	5	3	4	4	5	3	3	4	5	5	5	4	3	5	4	3	5	3	3	3	3	5	5	3	3	4	3	4	5
244	2	2	4	3	4	2	3	3	5	5	3	5	5	4	4	5	5	4	5	4	5	4	3	5	3	3	3	5	5	5	5	3	3	5	5	3
245	2	3	1	3	4	2	5	4	5	5	5	4	5	3	4	5	5	5	5	5	4	3	4	4	4	3	5	4	3	5	5	3	5	3	3	3
246	1	4	1	4	3	2	4	3	3	3	3	5	4	5	4	5	5	5	3	3	5	3	4	4	4	3	4	5	3	4	4	3	5	4	3	5
247	2	1	1	4	3	3	5	4	3	3	5	4	5	3	5	4	4	3	5	5	4	5	3	5	5	5	4	3	4	4	5	4	5	4	5	3
248	2	3	2	4	3	3	5	4	3	3	5	3	5	4	5	3	5	4	3	4	4	4	4	5	3	4	4	5	5	3	5	3	3	3	3	5
249	1	4	2	4	4	3	4	4	4	4	4	3	5	5	3	3	5	4	5	4	5	3	3	5	3	4	3	3	5	3	5	5	5	5	5	4
250	2	1	1	2	1	1	1	2	1	2	1	2	2	4	2	2	1	1	2	2	1	1	1	2	2	1	1	2	4	5	5	4	2	1	2	2
251	1	4	4	4	5	3	4	5	5	4	4	5	5	4	3	5	4	4	3	4	1	5	5	2	4	3	5	5	4	4	5	3	4	4	5	4
252	1	1	3	2	3	3	5	5	5	4	3	4	3	4	4	4	5	5	5	4	3	1	2	3	5	4	4	5	3	4	4	4	5	3	3	3
253	1	3	4	1	3	3	5	4	3	4	3	5	4	4	5	3	5	3	4	3	5	5	3	5	4	3	5	4	4	5	4	4	4	4	4	5
254	2	2	2	1	2	2	2	2	2	2	1	2	1	1	1	2	1	1	1	2	4	2	2	4	2	1	1	1	5	4	5	5	2	1	1	1
255	2	2	4	2	1	2	2	2	1	2	1	1	2	2	2	2	2	1	1	4	1	3	4	3	2	1	1	2	5	5	4	5	1	1	1	2
256	1	2	3	1	1	2	1	2	2	1	2	2	1	1	1	1	2	2	2	5	5	1	3	2	2	2	2	1	4	5	5	4	1	1	1	1
257	1	3	2	2	1	1	1	2	2	2	2	1	2	1	1	1	2	2	1	3	2	3	5	5	1	2	1	1	4	4	4	4	1	2	1	1
258	2	4	4	2	2	2	1	2	1	1	2	1	2	1	2	2	2	2	2	2	4	4	5	4	2	1	2	1	4	5	4	5	2	1	1	1
259	2	4	4	1	2	1	2	2	1	1	1	1	1	1	1	2	2	1	1	3	2	2	1	1	2	2	1	1	4	4	5	5	1	1	1	1
260	1	2	2	3	3	4	5	4	5	4	4	3	4	5	3	3	4	3	5	4	5	3	4	4	4	5	4	3	4	3	3	5	3	4	5	5
261	2	2	4	4	4	4	4	3	5	4	3	3	3	5	3	5	5	3	4	5	4	4	5	3	5	3	3	3	4	5	5	4	5	5	3	4
262	1	1	2	3	3	2	5	3	3	5	4	5	3	4	3	4	5	4	4	5	3	3	5	4	5	4	3	4	3	3	4	5	4	4	4	5
263	2	1	2	1	2	1	2	2	2	2	2	2	2	1	1	2	2	2	2	1	2	2	1	2	1	2	2	1	5	4	5	5	1	1	1	2
264	1	4	1	3	3	2	3	4	5	4	5	5	3	3	3	5	4	5	5	4	4	5	5	5	4	4	5	3	5	3	3	4	5	5	4	4
265	1	1	1	4	3	2	3	3	4	5	4	5	3	3	5	3	4	3	5	3	5	5	5	4	3	4	3	5	5	5	3	3	4	3	3	5
266	2	1	1	4	5	4	3	3	3	4	3	3	4	4	3	4	5	4	5	3	5	4	3	4	5	4	4	3	3	4	3	4	3	4	4	4
267	2	4	1	4	5	2	4	5	3	5	4	4	4	3	3	5	5	3	4	5	4	4	4	4	5	5	4	4	5	3	3	5	5	5	4	4
268	2	1	2	4	3	2	5	3	3	4	4	5	4	3	3	4	5	5	4	4	4	3	5	4	4	5	5	4	5	3	3	5	5	3	5	4
269	2	2	1	2	3	4	5	4	5	3	5	5	5	4	3	3	5	4	4	3	3	4	3	4	3	3	4	4	3	4	5	4	5	3	3	3
270	2	2	3	2	2	1	1	2	1	2	1	1	2	2	1	2	2	2	1	2	3	1	1	2	2	1	1	1	1	1	2	2	5	4	5	4
271	2	3	3	3	3	2	5	4	5	5	5	4	4	5	4	3	4	5	3	5	4	4	3	4	3	3	5	3	3	3	5	3	4	5	4	4
272	2	4	3	3	3	3	4	5	5	4	4	4	3	5	4	4	4	5	5	4	4	3	4	5	5	4	3	4	4	4	4	3	3	3	4	3
273	2	3	4	2	1	2	1	2	2	1	1	2	1	1	2	2	2	2	2	1	2	2	2	1	2	1	2	2	2	2	1	2	5	5	5	4
274	2	2	4	3	4	3	4	4	4	4	4	3	4	3	4	3	5	5	5	5	3	5	3	3	4	4	3	3	5	4	3	4	4	4	5	4
275	1	1	1	3	3	4	5	4	5	5	5	5	5	3	3	4	4	4	4	5	5	5	5	4	3	4	3	3	3	3	4	3	3	4	5	4
276	2	2	3	3	4	3	3	5	3	3	5	5	5	3	3	3	4	3	4	3	4	4	5	4	5	5	4	4	4	4	4	4	5	5	5	4
277	2	4	4	2	3	4	3	3	5	3	5	5	4	5	5	4	5	3	5	4	5	4	4	5	4	4	4	4	4	5	5	4	4	4	5	4
278	2	2	2	1	2	1	1	2	1	2	2	2	2	1	1	2	1	1	1	2	2	2	1	1	2	1	2	2	2	2	2	2	5	4	4	5
279	2	2	2	3	4	4	5	3	4	4	4	4	4	4	5	5	5	3	5	4	4	3	3	4	4	3	5	3	3	5	3	5	4	3	5	3
280	2	3	2	3	4	3	5	4	5	5	4	3	5	4	4	4	5	5	3	4	5	5	1	5	4	1	4	5	4	5	3	4	2	1	4	3
281	1	1	1	4	3	2	5	5	3	4	5	4	5	3	3	4	5	4	3	5	5	3	5	5	5	3	4	3	4	3	3	4	5	4	4	4
282	2	2	2	3	5	2	5	4	4	3	4	5	5	5	3	5	5	3	4	3	4	3	3	5	3	5	3	5	5	3	4	5	1	4	4	5
283	2	2	4	3	4	2	3	5	3	5	5	3	3	3	4	4	5	4	5	4	4	3	3	3	3	5	4	5	4	3	4	3	5	5	4	3
284	1	1	4	2	3	5	5	3	5	4	3	4	5	5	4	4	5	4	5	3	3	3	2	4	5	3	3	4	4	3	3	4	3	5	5	5
285	2	2	3	3	3	3	5	3	5	5	4	5	5	3	5	4	5	4	4	3	4	4	5	3	3	5	4	5	5	4	4	5	4	3	3	5
286	2	3	1	2	1	1	1	2	2	2	1	2	2	2	1	1	1	1	1	2	3	2	1	3	3	5	1	1	2	2	2	1	4	5	4	4
287	2	4	1	4	5	4	4	4	5	4	3	3	5	4	5	3	5	3	4	4	3	3	5	3	4	4	1	5	5	3	4	5	3	5	3	5
288	2	3	1	1	2	1	2	2	1	2	2	1	2	2	1	2	2	1	1	1	3	1	5	1	4	2	5	1	1	1	2	2	4	4	5	5
289	2	2	1	4	5	4	5	3	4	5	3	3	3	5	5	5	5	4	4	3	4	4	3	4	4	4	4	4	4	3	3	4	4	5	5	5
290	1	2	2	3	5	4	4	3	3	4	4	3	3	3	3	5	2	4	3	4	5	3	5	4	4	4	5	4	4	5	4	5	4	5	5	4
291	1	4	2	1	2	2	2	2	1	1	1	2	1	2	2	1	5	5	1	2	3	1	1	2	1	2	2	2	2	2	1	2	5	5	5	5
292	2	1	2	3	4	3	5	3	5	3	3	5	5	5	3	3	2	5	4	1	3	3	3	3	5	5	5	5	5	3	3	5	4	5	4	5
293	2	3	1	4	5	4	3	4	4	5	3	3	5	3	3	3	5	1	1	4	3	4	5	5	4	4	4	5	4	5	4	3	5	4	5	4
294	1	3	1	2	2	1	1	1	1	2	1	2	2	1	1	1	3	3	4	5	3	2	1	2	2	1	1	1	2	2	2	2	4	4	5	4
295	2	4	2	2	1	2	1	2	1	2	1	1	1	2	1	2	2	5	4	2	3	2	2	1	2	2	1	1	1	1	2	2	4	5	4	5
296	2	2	1	3	4	5	3	4	3	5	4	3	5	5	4	5	2	1	2	2	3	5	4	4	5	4	5	5	5	5	5	5	4	5	5	4
297	2	2	4	2	3	4	3	5	3	3	4	3	3	5	5	5	1	5	3	4	5	4	5	5	4	5	5	5	3	5	3	4	5	4	5	5
298	1	2	2	3	4	3	3	4	5	4	3	3	5	5	3	4	3	5	3	3	5	5	4	3	4	4	4	4	3	3	5	5	4	4	4	5
299	2	4	3	3	4	5	5	4	4	4	3	3	3	3	5	5	4	3	3	4	4	5	3	3	4	4	5	4	3	4	5	5	5	4	5	4
300	2	4	3	3	5	3	5	4	4	4	5	4	4	5	4	5	3	4	3	5	5	3	3	4	5	5	4	4	5	4	4	5	5	5	4	5
301	1	4	2	1	2	1	1	2	1	2	2	1	1	1	2	1	2	1	2	1	3	1	2	1	2	1	2	2	1	1	2	1	5	4	5	4
302	2	1	3	3	3	4	5	3	4	3	4	3	5	3	3	5	4	5	5	4	5	4	4	5	5	5	5	5	4	4	5	5	5	4	5	4
303	1	4	3	4	5	3	4	3	4	4	5	3	3	5	4	5	5	4	5	4	3	5	5	4	5	5	4	5	4	4	3	5	5	5	5	5
304	1	3	4	2	3	4	5	4	4	3	3	3	4	5	4	4	3	3	4	4	5	5	3	5	5	4	4	5	4	4	4	5	5	4	5	4
