# Supplementary material for: The influence of AI literacy on pre-service teachers’ learning motivation: the mediating role of basic psychological needs
Source: Front Psychol. 2026 May 8;17:1831770. doi: 10.3389/fpsyg.2026.1831770 (PMC13194449; doi:10.3389/fpsyg.2026.1831770)
Supplement: Supplementary file 2 [file Data_Sheet_2.CSV]

ID	Gender	Grade	Discipline	AI_Tools_Num	AI_Freq_Weekly	AI_Scenario	AI_Mode	AWA1	AWA2	AWA3	AWA4	APP5	APP6	APP7	APP8	EVL9	EVL10	EVL11	EVL12	ETH13	ETH14	ETH15	ETH16	AUT17	AUT18	AUT19	AUT20	COM21	COM22	COM23	COM24	REL25	REL26	REL27	REL28	MOT29	MOT30	MOT31	MOT32
1	1	4	3	3	2	2	2	1	2	1	2	1	1	2	3	4	3	1	3	5	3	5	5	4	4	5	5	3	5	3	4	2	3	2	5	4	3	4	5
2	1	3	3	4	3	2	3	1	3	2	2	4	4	4	4	5	4	5	5	5	3	2	3	3	1	2	4	4	4	4	3	5	5	4	4	3	5	4	5
3	1	1	3	4	1	2	3	1	1	1	2	3	3	4	3	5	3	5	5	5	3	2	1	2	3	2	4	3	4	4	1	2	4	5	3	2	1	4	3
4	1	1	2	4	3	2	4	2	1	1	1	4	4	4	4	2	4	4	4	4	5	4	4	3	1	2	2	2	4	3	2	4	4	3	4	3	2	4	3
5	1	1	3	3	3	2	3	2	5	2	1	3	1	4	1	3	4	3	2	4	2	1	4	4	3	3	4	5	5	4	5	3	2	3	2	5	5	1	3
6	1	1	4	3	2	1	2	4	3	4	4	2	2	4	4	3	1	2	2	1	2	1	2	3	2	2	3	2	4	2	3	4	2	3	4	2	4	2	1
7	1	2	1	2	3	2	1	5	4	2	4	1	1	4	1	1	1	1	1	2	1	1	4	4	3	3	3	3	1	2	1	4	3	1	2	1	2	4	3
8	1	2	1	1	4	4	3	3	3	2	4	1	1	2	4	1	1	1	1	1	3	1	2	3	1	2	3	4	2	1	2	1	1	1	2	1	1	3	2
9	1	2	2	3	2	2	3	1	1	1	1	4	5	4	3	3	1	2	4	2	4	5	3	1	1	2	1	4	2	1	4	3	5	3	5	2	1	1	4
10	1	2	2	2	2	2	3	2	5	4	3	2	4	1	1	5	4	3	3	5	1	3	5	4	4	4	5	5	5	5	5	5	3	4	3	4	2	5	4
11	1	2	2	3	3	2	3	3	3	3	3	5	5	3	3	4	4	1	4	1	1	1	1	4	3	5	4	4	3	2	1	1	1	3	2	2	3	2	2
12	1	3	2	2	2	4	4	5	4	5	5	5	5	3	5	1	1	3	5	1	4	5	2	1	2	2	2	4	4	2	2	2	3	1	1	1	1	1	1
13	2	3	2	2	2	1	2	1	1	1	1	2	3	1	2	5	5	5	2	3	5	4	4	4	4	5	4	5	5	4	5	4	5	3	5	4	2	2	2
14	1	3	3	4	2	1	2	5	4	5	4	5	5	4	4	3	4	2	5	4	1	2	2	4	1	1	4	2	2	2	3	1	2	4	2	2	2	3	3
15	2	3	2	4	1	2	3	5	4	3	1	3	2	2	1	1	3	3	3	1	3	2	3	5	5	5	5	5	4	4	4	1	1	1	1	4	2	5	5
16	2	3	3	3	4	2	4	4	3	2	4	1	3	4	5	4	3	4	3	4	2	2	4	3	4	3	1	5	5	5	5	4	2	3	2	5	3	2	3
17	1	4	2	2	2	3	2	2	1	1	1	1	1	4	2	3	2	4	2	1	2	2	3	4	5	5	5	4	5	4	3	1	2	1	1	5	4	4	5
18	2	4	4	2	2	3	3	5	4	4	4	4	4	4	2	3	1	1	1	1	2	1	2	2	2	1	1	1	2	1	1	1	1	1	1	2	2	1	1
19	1	4	4	4	3	2	2	4	3	3	4	3	3	3	2	1	4	2	5	2	2	1	4	3	4	5	4	3	3	1	2	1	1	3	5	3	4	2	4
20	2	4	3	3	2	2	4	1	2	2	1	1	1	1	1	5	4	5	3	1	1	1	1	3	5	5	5	1	1	2	1	1	1	4	2	1	2	1	2
21	1	4	3	4	3	2	2	3	3	5	5	3	4	1	2	4	3	2	2	4	4	4	4	1	4	3	3	4	5	5	5	4	2	3	2	4	4	4	3
22	2	4	3	2	3	4	2	5	4	4	5	3	3	5	5	4	4	5	5	5	4	3	4	1	2	1	1	4	3	5	4	5	4	1	3	4	2	5	5
23	1	4	3	4	2	2	3	4	5	5	5	2	2	2	3	3	5	5	4	5	5	5	5	2	2	1	1	5	5	4	4	5	4	5	2	1	1	2	2
24	1	4	3	2	2	3	3	4	5	3	4	2	5	5	2	4	5	4	5	5	5	5	3	2	2	5	5	5	3	5	4	4	4	3	1	4	4	1	3
25	2	4	2	3	2	3	3	4	4	4	5	3	2	5	5	5	5	5	5	2	5	3	3	1	1	1	1	4	3	1	2	2	3	2	3	2	3	1	2
26	1	4	2	4	4	1	2	2	3	3	4	2	4	2	2	2	3	1	1	5	5	5	4	4	5	5	5	2	4	3	3	3	3	3	3	5	5	5	2
27	2	4	3	1	4	4	2	4	2	2	5	4	4	3	3	5	5	4	4	5	4	4	5	5	5	5	5	5	3	4	5	4	3	4	5	3	3	4	5
28	1	4	3	3	3	1	2	1	1	1	1	1	2	1	1	2	2	1	1	1	1	2	2	2	2	5	3	1	4	2	3	1	1	1	2	4	5	3	4
29	2	4	3	2	2	1	2	5	5	5	5	3	2	4	4	4	5	5	5	4	2	1	1	4	4	3	3	2	3	4	3	3	4	5	4	5	5	5	4
30	1	4	3	1	1	1	2	2	4	3	5	2	1	1	2	1	2	1	2	1	1	2	2	4	5	4	4	3	1	1	1	1	2	1	1	1	2	2	2
31	1	4	2	3	1	1	2	1	1	3	1	1	1	1	1	1	1	1	2	1	4	1	5	5	4	4	5	1	1	2	1	2	2	3	1	1	1	1	3
32	2	4	4	2	1	4	3	4	2	2	4	4	3	3	4	3	2	5	1	1	1	1	2	3	4	3	2	2	1	3	3	1	1	1	1	1	1	1	3
33	1	2	4	2	3	1	2	4	4	2	5	5	3	5	4	2	3	2	5	4	2	2	5	4	5	5	5	2	5	5	5	5	5	3	5	4	3	1	1
34	2	2	3	3	2	4	3	4	3	3	2	5	4	3	5	2	5	5	5	2	2	1	2	5	5	4	4	2	4	3	5	3	3	2	3	5	5	5	4
35	1	2	2	4	2	4	2	1	1	1	4	4	4	4	5	3	5	4	5	1	2	1	4	3	2	4	3	1	2	3	4	2	2	4	3	2	2	2	1
36	2	2	4	3	4	4	3	3	3	5	4	4	3	4	2	3	3	2	3	5	5	5	5	1	1	2	2	3	2	5	2	5	5	4	5	5	5	5	5
37	1	4	2	3	3	4	3	3	2	4	3	5	5	5	5	4	5	2	5	5	4	5	3	1	2	1	3	4	5	5	2	5	5	5	5	5	5	5	5
38	2	2	3	3	4	2	3	2	2	3	4	4	3	5	4	4	2	3	4	3	1	5	3	1	1	4	1	2	3	1	3	4	4	5	5	2	1	1	1
39	2	4	2	3	2	2	4	5	3	1	1	2	4	3	3	2	5	3	4	4	5	5	4	4	4	3	4	5	5	5	5	5	3	4	4	5	5	5	2
40	2	2	2	4	3	4	4	5	4	5	3	5	5	5	4	3	3	2	3	5	5	5	4	3	3	2	3	5	5	5	4	5	5	5	3	4	5	5	4
41	2	2	3	2	2	2	3	5	5	5	5	3	3	2	2	4	4	3	4	5	3	3	4	5	4	4	4	1	1	2	2	2	4	4	4	5	5	5	5
42	1	4	3	3	3	1	1	4	5	5	5	4	5	5	5	5	5	5	5	4	2	4	5	3	3	2	2	3	2	3	4	5	5	5	5	4	4	4	4
43	1	2	4	2	3	3	2	1	1	1	1	1	1	1	3	1	2	1	1	1	2	2	2	4	3	3	3	1	1	1	2	3	4	1	3	2	1	2	1
44	2	4	3	2	4	2	3	5	3	5	5	3	2	1	3	5	2	3	3	4	3	3	4	5	4	2	4	4	2	1	2	5	4	2	3	1	1	3	1
45	2	2	2	2	2	4	3	4	2	1	2	2	1	2	2	1	1	2	1	1	1	2	5	2	2	4	4	1	1	3	3	2	2	1	2	4	2	5	5
46	1	2	2	1	3	2	2	2	2	1	3	5	4	3	5	3	2	4	2	4	5	5	3	4	5	5	5	2	2	3	3	4	5	4	4	2	4	2	2
47	1	2	3	3	1	1	3	5	4	5	3	4	1	1	2	3	1	3	1	2	1	3	1	2	3	2	3	1	2	1	3	1	1	2	1	1	2	1	1
48	2	2	2	3	3	2	3	3	4	4	1	1	2	2	2	2	2	2	3	1	1	1	1	4	5	5	5	5	4	5	5	1	1	1	1	2	3	4	3
49	2	2	2	2	2	2	2	3	3	3	4	4	4	3	3	2	2	4	4	4	4	4	4	5	2	4	3	5	4	2	1	3	3	1	3	4	2	2	2
50	2	3	3	3	3	2	2	4	3	3	4	4	4	3	2	3	4	3	5	4	5	5	5	2	1	2	3	2	5	5	4	2	2	3	2	3	4	5	2
51	2	2	4	4	3	1	4	3	3	4	3	5	5	5	5	1	2	4	3	3	5	3	4	1	1	4	2	2	2	2	3	3	2	1	4	3	3	3	4
52	1	2	3	3	2	4	2	3	1	4	2	3	4	4	5	1	2	1	1	3	2	4	2	1	1	2	2	3	4	4	5	3	4	5	2	3	3	2	1
53	1	3	3	3	1	1	3	3	3	3	1	5	5	5	5	5	5	4	4	1	2	2	1	2	4	3	5	1	3	2	1	1	2	1	2	1	4	4	1
54	2	2	3	2	3	2	3	1	1	1	2	1	2	4	1	3	2	3	1	5	5	5	5	2	3	5	5	5	5	5	4	3	3	3	4	3	4	3	4
55	2	3	2	3	3	2	2	2	3	3	5	2	2	4	3	1	1	3	3	3	1	2	4	3	1	2	1	3	2	5	4	2	5	3	4	1	1	1	4
56	1	2	4	3	2	2	4	2	2	1	2	4	5	4	3	3	2	5	3	1	1	2	1	1	3	1	2	1	1	2	4	2	3	2	2	4	4	3	2
57	1	2	1	2	1	2	1	3	3	3	5	1	2	1	2	3	1	4	2	2	1	1	1	2	2	3	3	4	2	1	1	1	1	1	1	1	1	1	1
58	2	2	3	4	3	4	2	5	5	4	4	2	1	2	2	3	4	4	4	3	5	5	4	5	4	4	4	2	1	4	3	4	5	1	4	4	3	4	3
59	1	2	4	2	3	2	4	1	3	2	4	4	3	3	5	2	4	3	5	2	5	1	4	3	1	3	5	1	1	1	2	1	1	1	1	1	2	1	1
60	2	2	3	4	3	1	3	4	3	3	3	4	2	4	3	1	4	1	1	3	4	3	2	1	3	3	2	2	1	1	2	2	3	1	2	2	3	2	4
61	1	2	3	2	2	4	2	5	5	4	4	3	5	1	3	5	4	4	3	5	5	5	5	5	5	5	5	3	3	4	4	5	4	5	5	4	1	5	3
62	2	2	3	2	3	2	3	2	2	3	1	4	2	3	4	4	2	5	5	1	2	1	1	4	3	4	4	4	4	1	2	2	3	3	2	1	2	3	2
63	2	3	3	2	1	1	4	3	4	1	2	4	3	4	1	3	5	5	3	4	4	3	2	4	2	2	3	1	1	1	1	1	2	1	1	1	1	2	1
64	1	2	4	4	3	1	2	4	5	5	3	5	5	5	4	2	2	3	1	5	4	3	3	2	2	1	1	2	2	5	3	3	5	5	3	2	1	3	1
65	2	2	3	2	3	5	3	5	5	4	4	5	5	5	5	3	1	2	1	5	2	3	3	1	2	2	1	1	3	2	1	2	2	2	4	5	2	1	4
66	2	4	3	3	2	1	3	3	4	5	3	5	5	4	4	2	5	4	4	5	5	4	2	1	2	1	1	4	3	4	4	2	2	2	2	5	4	4	2
67	1	2	3	2	4	2	3	2	3	2	3	3	4	4	5	5	2	5	5	3	3	4	5	3	3	3	3	3	2	3	5	5	4	5	3	4	4	5	2
68	2	4	3	2	2	2	2	2	3	4	1	3	5	5	4	1	2	3	1	2	1	2	1	1	1	1	1	2	3	3	3	1	3	1	1	1	2	2	1
69	1	2	4	2	1	2	2	3	4	2	2	4	2	2	5	2	2	1	4	4	4	4	5	2	2	4	3	3	3	1	3	3	2	2	2	2	1	3	3
70	1	4	3	3	2	4	3	1	4	2	2	4	5	5	3	2	3	4	2	3	4	4	5	1	1	2	1	4	3	3	4	1	2	1	4	4	4	5	4
71	2	2	3	2	2	1	3	4	5	5	5	4	5	5	5	5	4	5	4	3	1	4	3	1	1	1	1	2	3	2	4	5	5	5	5	4	3	1	1
72	2	2	1	2	2	2	3	1	1	2	2	1	3	2	2	1	2	2	3	2	4	5	5	3	5	5	3	3	2	3	3	2	2	2	2	3	3	2	1
73	2	4	3	2	2	3	2	3	3	3	3	3	4	3	3	1	2	3	1	2	1	3	1	2	1	1	4	1	3	3	4	1	1	1	1	2	4	1	1
74	2	4	1	3	3	4	3	2	5	5	4	4	4	4	3	5	5	4	5	3	4	2	4	2	4	5	2	4	4	3	5	5	4	5	5	2	2	4	2
75	2	3	1	3	2	4	1	3	3	4	4	4	5	5	5	1	1	2	2	5	5	5	5	1	1	1	1	5	4	5	4	3	3	1	4	2	3	4	4
76	2	2	4	3	1	1	2	1	1	2	2	4	3	3	4	1	3	4	4	4	4	4	5	2	3	4	3	3	5	3	3	1	1	1	2	2	3	1	5
77	1	4	3	3	3	2	2	5	4	4	3	3	4	4	5	4	3	1	5	2	2	3	4	2	4	3	3	4	5	5	5	4	2	2	4	4	3	5	2
78	2	3	1	2	1	1	4	5	4	4	5	4	5	5	5	1	3	2	2	4	2	5	5	1	2	3	2	3	4	3	4	3	4	5	3	2	2	1	2
79	2	4	4	2	3	1	4	3	5	3	4	2	1	1	1	2	3	3	4	4	2	4	3	4	4	3	2	5	5	1	2	1	2	1	5	5	5	5	5
80	1	4	1	3	3	1	2	2	1	1	3	2	1	2	1	3	1	2	2	1	1	1	1	4	5	4	3	1	5	3	1	2	1	3	5	3	4	3	2
81	2	4	4	3	2	4	3	5	5	4	4	5	4	5	5	2	3	1	1	5	2	5	4	4	1	2	1	5	5	5	5	2	2	4	3	3	2	2	2
82	2	3	4	2	3	1	4	4	5	5	4	2	3	2	3	5	5	3	4	4	4	5	5	3	3	5	1	2	4	1	2	5	2	3	3	1	4	1	4
83	2	4	1	3	3	1	2	2	1	2	2	4	4	4	5	1	1	1	2	2	4	1	3	3	4	1	1	2	3	1	3	4	4	1	1	2	4	3	3
84	1	4	4	2	3	2	4	3	2	3	3	1	1	1	2	3	3	4	4	2	1	1	1	1	1	3	2	1	1	1	2	1	2	1	2	1	1	1	1
85	1	4	4	2	3	2	3	1	1	2	1	5	2	4	4	5	3	4	3	4	2	4	2	5	4	2	3	3	3	2	3	3	4	3	2	5	5	5	4
86	2	4	1	3	1	1	3	5	5	4	4	1	2	1	2	2	1	4	4	1	1	1	1	2	2	1	2	1	1	1	1	3	4	1	1	1	1	2	1
87	1	4	1	2	2	2	2	1	1	1	2	1	2	2	2	2	1	1	2	4	5	4	4	4	4	2	5	4	1	3	2	1	2	2	2	4	4	2	3
88	1	4	1	2	4	3	3	3	4	2	1	5	4	3	1	1	3	1	1	2	3	3	1	5	5	5	5	4	3	4	3	2	1	3	1	5	2	5	1
89	2	4	4	3	3	1	4	1	4	2	5	5	5	5	5	2	3	4	5	3	1	5	5	1	1	3	1	1	2	2	2	1	1	3	2	1	1	2	1
90	2	4	1	2	1	3	3	4	5	2	3	1	2	2	1	2	2	1	2	4	4	4	2	5	5	4	5	1	2	1	1	3	2	1	4	3	2	1	4
91	2	4	3	3	3	5	3	2	3	2	1	4	4	3	2	5	2	3	4	1	1	1	1	4	4	3	5	3	2	5	2	1	1	1	1	1	1	1	1
92	2	3	4	1	2	1	2	3	2	1	2	5	5	5	5	2	4	4	2	3	5	4	4	5	5	5	5	5	2	3	5	5	4	5	5	3	4	4	4
93	2	4	4	2	3	2	3	1	3	2	1	1	1	1	1	3	4	2	3	1	1	1	1	3	1	1	3	3	5	3	4	3	4	2	3	5	4	5	3
94	1	3	4	2	1	5	3	4	1	2	1	4	4	4	2	2	2	4	1	1	1	2	1	5	4	3	3	2	3	3	3	4	5	3	4	1	3	3	5
95	1	4	1	3	2	4	3	1	2	4	2	2	4	1	3	5	3	4	2	2	5	3	4	5	5	5	5	5	5	5	3	1	3	4	5	5	5	5	5
96	2	3	1	2	3	5	3	3	4	4	3	3	4	1	2	2	4	4	5	2	2	4	3	1	3	5	2	3	4	1	3	5	5	4	5	2	4	3	3
97	1	4	1	2	4	2	2	2	1	4	3	2	3	1	1	2	2	1	1	1	1	1	1	5	5	4	5	3	2	2	2	1	1	1	3	3	4	2	2
98	1	4	4	2	2	1	2	3	4	1	5	4	4	2	4	5	5	5	5	4	4	2	2	4	1	3	2	5	5	5	5	5	4	2	4	2	3	1	3
99	2	3	1	1	2	2	4	3	1	5	3	5	5	5	5	2	1	2	2	5	2	4	5	3	5	1	1	3	1	3	2	3	2	2	3	4	3	2	5
100	2	4	4	2	1	1	3	1	1	1	1	1	2	2	1	1	1	3	2	2	1	3	1	3	1	2	3	2	1	4	2	3	1	3	4	2	1	2	3
101	2	4	2	3	3	1	1	2	2	1	2	1	1	1	1	4	3	1	2	5	4	3	5	3	5	3	5	2	2	4	2	3	4	3	2	5	4	3	4
102	2	3	2	1	2	2	2	4	2	2	2	3	1	1	2	1	1	1	1	1	1	3	2	2	1	3	1	2	1	1	2	2	1	2	3	1	1	1	2
103	1	3	3	2	1	1	3	3	2	4	2	4	5	4	4	4	4	2	5	3	5	3	5	1	2	1	1	2	3	1	3	5	3	5	5	4	4	4	1
104	2	3	1	1	1	5	3	5	4	4	4	4	2	4	2	1	1	3	1	2	2	2	1	3	5	4	3	4	4	4	4	3	1	2	3	3	2	2	1
105	2	2	3	2	4	2	4	2	2	3	2	4	3	2	3	3	2	3	1	4	3	2	2	4	5	3	3	4	1	1	2	1	3	2	1	2	3	3	4
106	1	3	4	2	3	4	4	5	3	4	4	4	5	5	5	4	4	5	4	5	4	4	5	1	1	3	1	5	3	4	5	5	4	4	5	3	3	2	5
107	2	4	3	2	2	1	2	2	5	2	5	4	5	5	4	3	5	2	4	4	4	2	4	3	3	1	2	5	1	2	2	4	2	2	5	3	3	3	3
108	1	4	2	3	2	1	2	2	4	3	2	3	3	5	4	2	2	3	3	1	1	2	1	1	1	2	2	5	2	4	3	4	2	3	3	2	2	4	4
109	1	2	1	4	4	2	3	5	4	5	4	3	5	4	3	3	3	2	3	5	5	5	4	2	5	5	3	3	3	3	4	4	5	4	5	4	3	4	5
110	1	3	2	4	3	2	1	3	2	2	3	3	2	1	1	5	4	3	2	5	5	5	5	1	1	3	4	5	5	5	5	3	4	4	4	4	2	4	4
111	2	3	1	2	2	1	4	3	3	2	2	3	4	5	2	1	3	1	1	4	2	3	1	2	1	1	4	1	1	1	1	2	3	1	2	2	1	1	1
112	2	3	3	2	1	1	3	2	1	2	3	2	2	3	3	1	1	4	5	2	4	2	1	4	5	4	3	1	1	1	2	4	2	4	4	1	3	2	3
113	1	2	2	1	1	4	3	2	3	2	1	1	3	3	3	4	2	2	3	5	5	5	5	1	1	1	1	1	2	2	1	2	2	2	5	1	1	2	1
114	1	3	1	3	2	4	2	2	1	1	1	3	2	3	2	4	5	5	4	4	4	2	1	5	5	5	5	1	1	2	2	4	4	3	2	3	3	3	5
115	1	2	3	2	2	2	3	2	3	2	2	1	1	1	1	4	3	3	3	5	5	2	3	4	3	2	5	2	5	3	3	3	2	4	2	3	5	4	3
116	2	4	1	3	3	1	2	1	1	1	1	2	3	1	3	3	2	2	3	5	2	4	2	5	5	5	5	2	1	1	1	2	1	2	2	1	1	2	2
117	1	2	2	3	4	1	2	2	1	3	1	2	1	2	2	4	4	5	4	4	1	4	1	5	4	5	4	2	1	4	3	4	5	4	4	5	4	5	2
118	2	2	1	3	3	1	2	1	3	1	1	1	1	1	1	1	1	1	1	1	2	1	1	5	5	5	4	1	2	1	1	2	1	3	1	4	2	5	3
119	2	3	2	2	4	4	1	2	2	3	1	4	4	4	5	5	3	2	3	5	5	4	3	3	5	5	5	1	1	3	2	5	5	5	5	3	2	2	2
120	2	4	4	4	2	3	4	3	4	4	4	3	3	4	4	5	2	2	3	3	4	5	4	2	2	2	3	2	5	2	3	3	3	4	4	3	4	4	5
121	2	4	3	3	1	2	3	3	5	3	4	1	1	1	1	1	2	1	3	3	5	3	5	1	3	5	2	1	2	1	2	2	5	5	5	3	4	5	5
122	2	2	2	3	2	2	2	3	5	2	3	2	4	3	3	2	2	1	1	5	3	3	4	2	3	2	5	3	2	4	4	4	4	1	3	4	5	3	1
123	1	1	2	3	2	3	4	1	1	1	1	1	1	1	1	1	1	2	1	1	1	1	1	4	5	5	5	3	3	1	1	1	1	2	1	2	3	2	2
124	1	3	1	2	1	4	4	2	1	2	3	2	2	5	4	1	1	3	2	3	5	5	3	5	3	4	5	1	4	1	2	5	2	1	2	2	2	1	3
125	1	1	1	2	2	4	4	5	2	2	4	3	2	2	1	3	1	4	4	3	2	4	2	1	1	2	1	3	3	5	4	3	3	4	2	3	2	2	1
126	1	1	1	2	3	1	2	5	4	5	4	1	2	3	2	2	2	2	1	4	4	4	4	2	1	1	1	5	2	3	4	1	1	2	4	4	3	1	2
127	2	1	1	4	4	4	1	4	4	3	4	1	2	3	3	5	2	1	1	4	5	1	4	3	2	3	3	3	3	3	3	2	4	4	2	5	5	5	5
128	1	1	4	3	2	1	3	5	5	4	2	2	5	5	2	4	5	4	2	4	3	5	5	2	1	1	2	5	2	2	2	5	5	5	5	1	1	3	2
129	2	2	4	1	2	3	4	2	1	1	1	1	3	4	2	3	3	5	5	3	1	2	4	4	3	4	4	1	2	3	3	2	3	5	3	3	1	1	3
130	2	2	3	3	1	3	4	5	4	5	4	3	3	5	3	4	4	5	3	1	1	3	3	2	2	3	2	5	4	2	2	1	1	1	1	1	2	2	2
131	1	1	2	1	2	2	2	2	1	1	1	2	2	3	4	1	3	3	1	2	3	1	2	3	5	2	2	3	3	5	3	3	2	3	1	2	2	2	1
132	2	2	3	2	3	2	2	1	1	1	2	1	1	2	2	1	1	2	3	1	3	1	1	2	4	5	2	3	5	5	5	2	3	2	3	3	5	4	5
133	1	1	4	2	3	1	2	5	3	5	4	4	4	5	4	3	1	1	1	1	1	1	3	3	4	3	1	4	3	3	3	2	2	2	2	2	3	3	2
134	2	1	2	1	2	1	3	3	2	4	2	4	3	5	3	5	5	5	5	5	3	5	4	5	4	4	5	5	4	5	5	5	5	5	4	2	2	5	1
135	2	3	4	2	4	4	4	5	4	5	5	5	5	5	5	5	4	5	5	5	5	5	4	4	2	3	4	5	4	5	5	4	4	2	3	4	1	4	3
136	1	1	2	4	2	3	2	4	5	5	5	2	4	3	2	2	2	2	1	1	3	2	4	4	5	3	4	4	4	2	2	3	1	2	1	3	4	1	3
137	1	2	2	3	4	3	4	3	3	5	4	3	3	4	5	3	2	5	4	4	3	5	4	1	1	1	2	5	5	4	4	2	1	3	4	4	5	4	3
138	2	1	1	2	1	1	3	4	2	4	2	4	5	4	4	4	1	2	1	1	5	4	2	4	3	5	5	1	1	1	1	1	1	2	2	1	1	1	3
139	2	1	2	2	1	3	4	4	3	3	5	3	4	2	3	3	4	5	4	4	5	4	3	5	5	2	3	2	3	4	2	3	2	4	4	4	4	3	2
140	1	1	3	4	2	4	3	2	5	2	2	2	5	5	4	3	3	3	4	5	4	3	5	1	2	2	3	5	5	5	5	3	3	5	3	2	3	3	3
141	2	3	1	2	4	1	3	4	5	4	5	2	5	2	5	4	5	3	5	3	2	4	3	2	1	2	2	5	5	5	4	5	5	5	3	4	1	5	5
142	1	2	4	2	4	2	2	2	4	4	5	3	1	1	2	2	3	2	2	4	5	3	5	3	2	5	2	4	4	4	5	4	4	1	3	4	5	5	3
143	1	1	1	2	3	4	3	3	5	2	2	1	2	3	3	4	3	2	2	3	2	2	2	2	3	3	2	2	2	2	3	1	1	1	1	2	1	3	2
144	1	1	4	3	2	4	2	2	2	1	2	1	1	1	1	3	2	2	1	2	4	5	3	5	5	4	5	5	1	3	3	4	3	5	5	5	4	3	4
145	2	1	2	2	1	1	3	3	4	2	5	2	2	3	3	3	1	1	1	2	1	2	1	4	3	3	3	1	1	1	1	3	1	1	2	1	1	1	2
146	2	2	3	3	2	3	2	1	1	1	2	3	2	1	4	3	3	1	4	4	3	3	3	5	5	5	4	4	1	4	3	2	3	2	4	2	1	2	2
147	2	2	3	3	2	3	2	1	2	1	2	3	4	5	2	3	2	5	1	5	2	4	2	4	4	4	2	5	5	4	5	2	4	5	5	2	2	2	2
148	1	1	3	2	4	4	2	1	3	2	3	4	3	4	3	4	4	4	5	4	2	2	3	3	3	4	4	1	1	1	3	4	5	5	3	3	1	5	3
149	2	3	2	1	3	1	2	1	2	3	2	1	2	1	1	1	3	3	1	4	5	3	5	4	4	4	5	3	4	5	4	1	1	4	2	2	4	3	4
150	1	1	3	4	3	1	2	5	4	5	5	4	3	5	4	2	5	5	5	5	5	5	5	2	4	1	4	5	5	5	3	5	5	5	5	5	5	5	4
151	1	1	2	1	2	4	3	3	3	4	3	1	2	2	1	2	1	1	1	3	2	2	1	5	2	4	3	1	2	2	1	4	2	2	3	2	3	5	4
152	1	1	3	2	4	3	3	4	5	4	3	1	2	2	1	5	4	5	4	2	2	1	4	4	5	4	5	5	3	4	3	4	4	2	4	5	4	2	3
153	2	1	1	2	2	1	1	1	1	1	2	4	1	2	3	2	1	1	2	3	4	3	4	5	5	5	5	1	4	1	2	4	5	5	2	3	1	1	3
154	1	1	1	4	3	1	4	5	5	5	5	5	5	5	5	5	5	5	5	4	5	5	4	2	2	1	4	5	5	5	5	5	5	5	5	4	4	5	2
155	2	3	2	2	2	4	4	3	3	2	2	3	5	3	5	5	5	5	4	5	3	3	3	1	1	1	1	3	3	4	4	2	2	4	5	3	3	2	1
156	2	3	3	3	2	3	3	1	1	2	1	2	2	2	4	2	2	2	4	2	2	2	4	5	3	5	4	3	2	3	1	5	5	5	4	5	5	5	5
157	2	1	2	2	2	2	3	4	4	5	2	3	4	3	3	1	2	2	2	1	1	2	2	5	5	5	3	1	1	1	1	1	3	2	4	2	3	4	2
158	2	3	3	1	4	2	2	5	5	5	4	5	5	5	3	3	4	2	1	2	2	4	3	3	3	3	4	3	3	4	2	5	5	5	5	5	5	3	5
159	2	3	1	2	3	1	2	1	2	1	1	2	4	2	4	2	4	5	3	4	5	3	4	4	5	5	4	3	1	5	4	3	3	3	3	3	3	2	2
160	1	2	3	3	4	2	1	4	5	5	4	2	1	3	4	5	3	2	4	5	5	4	5	4	3	3	2	4	3	4	5	5	5	5	5	3	3	3	2
161	2	1	1	2	2	2	4	4	5	4	5	2	3	3	1	5	5	4	3	5	5	4	5	3	1	1	2	5	4	4	2	5	5	4	4	2	5	2	1
162	2	2	1	3	1	1	1	1	1	1	3	1	2	2	3	4	2	1	3	3	3	4	5	4	4	5	4	4	4	2	2	2	2	2	3	4	2	5	4
163	2	2	4	2	3	2	2	5	3	5	5	4	4	3	4	3	2	2	2	1	2	5	5	1	2	1	1	4	5	4	4	1	2	2	2	5	5	2	2
164	2	1	4	2	2	1	3	3	4	3	4	1	1	1	2	4	5	5	2	4	5	5	5	3	3	3	4	5	5	5	5	2	3	1	4	4	5	4	5
165	2	1	2	1	2	1	1	4	3	5	5	5	4	5	2	2	2	1	2	1	2	2	1	2	3	3	1	2	2	1	2	2	1	3	2	3	3	2	5
166	1	3	1	3	2	3	3	2	3	1	2	4	5	4	4	3	1	2	1	1	1	1	2	2	2	2	4	5	5	5	5	3	3	4	1	2	1	3	2
167	1	1	3	4	3	5	3	1	5	4	3	3	3	4	2	5	5	5	5	2	2	4	4	4	3	5	4	5	3	5	5	5	5	5	5	5	5	5	5
168	1	3	2	2	2	4	3	5	5	5	5	4	3	1	3	3	2	1	2	5	5	5	5	3	4	4	4	5	5	3	2	4	5	3	3	4	2	1	3
169	1	1	1	2	1	4	3	1	1	1	3	1	2	2	4	2	1	4	1	1	1	3	1	5	5	5	4	1	1	1	2	1	1	1	2	1	2	1	1
170	2	2	4	3	3	4	3	2	3	4	2	1	2	2	3	5	3	1	3	5	5	4	3	4	5	4	5	5	2	5	5	4	3	5	4	5	5	5	5
171	1	2	2	2	3	1	4	5	5	5	5	5	3	3	1	5	3	5	3	5	5	4	5	3	2	1	2	5	3	4	3	5	4	5	3	2	3	5	1
172	1	1	4	2	2	4	3	3	5	5	5	2	1	2	3	2	3	1	4	1	1	1	1	3	2	3	3	1	1	1	1	2	2	2	1	1	1	1	1
173	2	1	1	3	2	1	3	3	4	2	3	4	4	5	5	1	2	3	2	3	2	1	2	4	3	4	5	3	3	2	1	2	2	1	1	4	1	4	3
174	2	3	4	3	1	2	4	5	5	4	4	4	4	5	4	1	1	1	1	2	1	1	1	1	2	1	1	2	1	2	2	1	1	1	1	1	2	2	1
175	1	2	2	1	2	1	3	2	1	1	2	5	5	5	2	2	4	2	3	1	3	1	3	1	1	1	1	1	3	1	1	3	3	5	5	2	1	2	3
176	2	1	4	2	1	4	1	3	3	4	4	2	1	1	1	1	1	1	1	1	1	1	1	3	4	4	5	1	1	2	1	1	2	2	1	1	1	1	2
177	1	3	3	3	1	4	3	3	4	3	2	3	3	3	4	2	3	5	2	4	5	5	2	2	2	3	2	5	5	4	3	5	5	5	5	5	5	5	3
178	1	1	2	2	1	1	3	3	2	3	2	5	4	4	4	4	3	3	3	4	3	4	4	2	1	2	2	4	4	1	3	5	4	4	4	1	2	3	3
179	2	1	4	3	3	4	4	1	2	3	1	1	1	1	1	5	5	5	5	3	3	4	3	2	3	5	1	5	5	3	5	5	5	3	5	3	2	2	4
180	2	1	3	2	4	4	4	2	2	5	3	1	1	3	1	5	5	4	5	4	2	5	4	4	3	2	5	4	4	5	5	2	2	3	2	5	5	4	4
181	2	1	1	2	4	4	2	3	2	5	3	1	1	2	1	2	2	4	4	3	3	4	4	4	5	3	4	4	3	3	3	3	4	5	5	5	4	1	5
182	2	3	1	2	1	4	2	5	3	4	3	2	2	1	3	4	2	4	5	1	3	2	4	1	1	3	1	2	3	2	1	3	2	2	3	1	3	1	2
183	1	2	2	2	2	3	3	2	2	4	3	3	3	5	4	1	5	2	2	3	3	3	2	4	3	3	5	3	3	3	4	2	2	4	3	4	5	4	2
184	2	1	2	2	4	4	3	3	3	2	3	4	4	2	3	2	1	5	5	3	4	2	4	2	4	3	3	5	2	4	4	3	4	1	1	2	3	3	3
185	2	2	4	1	1	2	4	2	3	3	5	2	3	4	2	3	2	3	4	4	2	2	4	2	2	1	1	5	1	4	3	2	3	2	2	1	1	1	4
186	2	2	4	2	1	2	3	1	2	3	2	4	2	1	2	1	2	5	5	2	1	1	1	4	5	5	4	2	2	4	4	4	4	3	4	2	2	3	3
187	1	2	4	4	2	1	3	5	5	3	4	1	2	2	3	2	1	4	2	1	1	3	1	3	2	1	1	5	3	4	5	1	3	2	3	2	1	4	1
188	2	1	3	3	2	4	4	4	3	5	4	2	5	4	5	5	5	5	5	5	5	4	5	1	2	1	2	2	5	5	2	2	4	5	5	5	4	5	5
189	2	1	2	2	2	1	2	3	1	2	4	3	3	2	3	2	3	1	1	5	5	5	4	1	1	1	1	4	1	2	1	5	5	5	5	4	4	2	4
190	2	1	4	2	2	1	2	2	3	1	4	2	1	3	2	1	2	1	1	3	2	1	2	3	2	2	2	5	3	5	2	1	3	3	1	4	5	3	4
191	2	3	2	3	3	1	2	4	3	2	3	4	3	1	2	5	2	4	2	3	4	2	1	2	1	3	1	2	2	3	4	2	1	3	1	1	3	1	1
192	1	2	4	3	3	2	3	1	1	1	1	3	2	2	4	1	3	1	1	1	2	2	2	1	5	5	5	2	3	1	2	3	2	3	3	5	5	5	5
193	2	1	1	2	4	1	3	2	4	3	4	5	3	2	3	4	3	4	5	5	3	3	4	4	2	3	3	5	4	5	3	3	2	4	1	3	3	4	2
194	2	3	3	2	3	1	2	3	3	2	4	1	1	2	1	4	2	5	1	4	5	5	4	5	4	3	5	2	4	4	4	5	5	5	5	3	4	2	1
195	1	1	2	2	1	5	2	1	1	1	1	2	3	2	2	3	2	2	2	3	5	2	4	5	4	5	5	4	5	3	4	5	4	2	2	2	1	3	4
196	2	3	1	2	1	2	3	4	1	2	4	2	3	4	1	2	3	2	5	1	3	2	4	4	4	4	1	2	2	5	2	3	2	4	2	2	3	3	5
197	2	3	4	2	4	2	3	1	1	1	2	1	1	1	1	1	3	1	5	1	3	3	2	3	5	3	3	2	3	1	4	2	1	1	3	5	4	5	5
198	1	1	1	4	3	1	2	4	2	2	2	1	1	1	1	5	3	5	1	4	2	3	2	2	1	2	2	5	5	3	4	3	4	3	4	2	2	1	1
199	2	3	4	4	2	4	4	4	4	1	2	4	3	4	4	3	2	4	3	2	1	2	2	3	4	3	4	2	3	1	2	1	4	1	2	4	4	3	4
200	2	1	3	1	4	2	3	5	4	4	4	3	4	3	3	3	3	5	3	5	3	5	4	2	1	3	1	5	4	5	4	3	4	5	3	3	2	4	3
201	2	1	3	3	2	3	4	1	3	4	1	3	2	5	2	5	2	2	4	1	2	1	3	4	3	2	3	4	4	4	2	2	5	2	2	4	4	1	3
202	1	1	1	1	4	2	3	5	4	3	1	1	3	5	3	3	1	1	2	1	2	3	2	3	4	3	4	2	2	1	1	2	2	5	5	2	2	1	1
203	2	1	4	3	2	1	2	3	3	4	5	3	2	1	2	1	1	1	4	2	4	3	3	3	2	3	4	2	1	1	1	1	3	3	1	2	3	2	2
204	2	1	1	4	3	2	3	3	4	3	1	4	5	5	5	5	5	5	4	5	2	4	4	3	5	4	2	4	5	5	5	4	5	5	5	5	5	4	4
205	1	2	2	4	3	1	4	5	4	4	2	4	2	2	4	1	1	1	1	2	1	2	1	5	4	3	3	3	2	4	3	2	3	2	1	4	5	4	5
206	1	3	1	3	4	1	2	2	3	4	1	4	4	2	4	1	4	2	2	4	2	3	2	1	1	2	2	4	3	2	3	1	1	1	1	3	3	5	5
207	2	1	1	3	2	2	3	3	2	1	4	5	5	5	5	5	3	5	5	4	2	3	5	1	1	1	1	3	3	5	4	4	3	1	5	4	3	3	3
208	2	3	4	2	3	4	3	4	5	4	4	5	5	5	3	4	4	5	3	3	3	4	5	2	5	1	3	5	5	5	5	5	5	5	5	5	5	5	5
209	1	1	2	2	4	4	1	4	1	3	2	2	3	2	2	4	1	2	4	1	1	3	3	2	2	3	2	3	5	4	3	2	2	2	1	3	2	4	2
210	1	1	2	4	3	1	2	4	5	5	5	4	5	5	4	5	3	5	4	1	4	2	1	5	1	2	2	1	1	1	3	4	4	4	3	3	3	2	4
211	2	1	4	2	1	2	1	5	5	5	2	5	5	5	4	1	3	1	2	2	3	2	3	2	2	2	3	5	4	5	3	3	5	1	5	2	1	1	1
212	1	2	3	3	1	4	3	5	5	5	5	1	3	1	3	2	2	4	5	2	2	2	3	1	1	2	2	2	2	1	2	1	1	4	3	1	2	2	2
213	2	1	2	3	3	4	2	2	3	1	2	1	1	1	1	5	3	4	3	5	2	4	2	2	2	2	4	2	1	4	4	2	3	3	3	4	4	4	3
214	1	1	2	4	2	1	3	5	4	5	3	2	3	2	3	5	2	5	4	4	5	4	5	4	3	2	1	5	5	3	4	5	5	5	5	4	4	4	3
215	2	2	1	2	3	4	4	1	2	2	1	1	2	1	1	3	2	3	1	1	1	1	1	5	5	5	4	2	3	2	2	1	2	2	1	3	5	3	5
216	2	1	4	4	2	4	2	4	5	4	4	1	1	2	1	4	4	5	4	5	5	5	5	5	5	5	5	2	2	3	4	5	5	5	5	4	3	4	4
217	2	1	2	1	2	3	3	5	5	5	4	3	4	4	5	2	1	2	2	2	3	2	1	3	3	2	2	4	5	4	5	2	1	1	1	3	2	3	5
218	2	1	4	3	1	2	4	3	3	3	2	2	1	1	3	3	3	3	2	4	3	4	5	4	5	4	5	3	3	3	2	3	5	4	3	2	1	2	1
219	1	1	1	2	3	2	3	1	3	2	2	3	4	2	5	1	1	1	1	4	2	3	1	2	1	1	1	3	2	3	3	1	1	2	1	1	5	1	1
220	1	2	1	2	4	1	3	2	1	5	4	4	2	2	2	2	2	1	2	1	1	1	1	3	2	1	3	1	3	3	5	1	1	1	1	2	2	1	1
221	1	3	4	2	3	3	3	1	2	2	2	1	1	1	1	1	1	1	1	1	1	1	1	1	1	1	3	2	2	2	2	1	1	1	1	1	2	1	1
222	2	3	1	2	2	2	2	2	1	1	1	5	1	2	4	3	1	1	2	3	3	5	4	1	1	1	1	1	4	1	1	4	1	5	2	3	1	3	1
223	1	1	2	3	3	4	4	2	3	3	3	3	4	5	5	3	3	3	3	4	4	3	2	4	4	5	5	1	3	3	3	4	3	4	4	3	5	4	4
224	2	2	2	2	1	2	4	1	1	2	1	2	3	2	2	2	1	1	3	1	3	5	2	1	2	3	3	4	4	5	5	4	4	2	2	1	2	2	2
225	2	1	1	3	3	4	2	3	3	4	5	2	4	4	3	3	2	1	4	3	4	3	5	3	3	3	1	2	5	3	4	5	5	3	5	5	5	4	2
226	2	1	4	2	3	4	3	4	2	4	2	5	5	5	5	3	4	5	2	5	5	1	3	4	4	4	5	4	4	3	2	2	1	4	1	1	1	3	1
227	2	3	2	2	3	2	3	2	1	3	1	4	1	3	2	3	1	2	4	4	3	2	3	4	3	3	5	5	4	5	5	5	4	4	3	2	1	3	2
228	2	1	2	2	4	4	2	5	5	5	5	5	5	5	5	3	5	2	5	4	5	4	3	3	2	2	1	5	3	3	4	4	2	5	5	2	3	3	1
229	1	2	3	2	2	2	4	3	2	3	3	3	1	3	2	5	5	3	4	4	2	4	4	5	5	4	5	3	3	4	3	1	1	1	1	3	4	2	2
230	1	2	2	1	1	4	3	2	3	2	2	1	1	1	1	3	1	2	1	2	3	3	1	4	5	3	3	4	2	4	3	5	5	2	1	2	1	1	2
231	2	1	1	3	2	1	3	4	5	5	5	3	5	4	4	5	4	5	5	5	5	5	4	4	4	2	5	4	2	2	5	4	3	1	2	4	4	5	2
232	1	1	1	3	2	3	3	2	2	2	4	1	5	4	4	4	1	4	2	5	3	3	2	1	1	2	1	3	3	1	5	5	3	4	5	2	2	2	2
233	2	1	1	3	3	4	4	5	4	5	5	2	1	4	3	3	3	4	1	4	3	2	2	1	1	2	1	4	2	3	3	1	2	2	1	1	2	3	1
234	2	2	4	3	3	1	3	2	1	2	4	3	2	4	4	2	3	1	1	3	2	1	2	4	2	3	2	3	2	2	1	1	1	1	3	5	4	5	5
235	1	3	4	2	2	4	3	3	3	4	2	2	3	1	2	2	3	4	1	1	2	2	1	3	1	2	2	2	1	3	1	2	1	2	1	2	1	1	3
236	2	3	1	2	3	1	4	2	3	1	4	5	4	3	5	1	1	2	2	5	2	4	5	2	4	5	5	2	3	3	3	1	1	1	2	3	1	2	2
237	2	1	4	3	2	4	3	3	4	4	1	4	3	3	3	5	5	1	2	5	4	4	4	5	4	4	2	1	1	1	1	2	3	5	4	2	2	2	1
238	2	1	2	2	1	4	3	2	2	1	2	5	5	4	5	1	3	1	4	5	2	5	5	1	1	2	3	4	3	4	4	1	2	1	4	1	2	1	4
239	2	3	1	3	3	3	2	4	3	3	5	5	5	5	4	2	1	3	3	4	5	5	2	5	5	4	5	4	2	3	2	2	2	3	3	2	1	1	2
240	2	1	1	3	4	4	2	3	1	4	3	3	1	2	2	1	3	3	2	5	2	4	2	4	2	5	3	4	1	3	2	1	1	2	1	4	4	4	4
241	1	1	3	3	3	1	4	1	3	2	2	4	3	3	2	4	1	1	3	5	3	2	4	1	1	1	2	4	5	4	4	3	5	5	4	3	5	5	5
242	2	1	3	2	2	3	4	1	2	2	1	3	2	1	2	3	3	4	4	1	1	1	1	1	1	1	1	3	4	3	5	3	4	3	2	3	2	1	2
243	1	3	1	2	3	2	3	5	5	5	5	5	5	5	5	4	4	3	3	2	3	3	1	1	1	1	1	3	3	2	4	2	1	1	2	1	2	1	1
244	2	1	4	1	2	2	2	4	3	5	4	5	5	4	5	1	2	1	2	3	4	4	4	2	1	1	3	1	2	2	2	2	2	5	5	1	3	4	1
245	1	3	4	2	4	4	2	4	3	3	5	2	2	2	2	2	3	4	1	1	1	1	2	3	2	2	1	3	4	3	3	1	1	2	3	3	5	4	3
246	1	2	2	2	3	1	3	4	1	3	1	2	3	2	5	1	1	1	1	4	3	3	3	3	4	4	4	5	5	4	5	2	3	5	4	2	5	5	4
247	2	1	1	2	2	3	1	5	5	5	5	4	5	4	5	4	2	4	2	5	5	5	5	1	2	1	1	4	5	4	3	4	4	5	4	1	1	2	4
248	2	4	2	2	3	2	2	4	5	4	4	3	2	4	3	5	5	5	4	2	5	3	4	5	5	5	4	4	4	4	4	5	4	4	4	1	3	5	3
249	2	3	1	2	1	4	4	5	4	3	3	1	1	2	1	4	1	2	2	2	4	4	2	2	3	4	2	3	2	2	4	3	3	4	2	5	5	5	5
250	1	3	4	1	2	5	2	2	1	3	3	5	5	5	5	2	3	4	2	4	4	4	5	3	4	4	3	2	4	5	4	3	2	2	2	2	2	1	4
251	2	2	1	1	2	1	3	1	2	1	3	3	4	3	2	3	1	3	2	1	1	1	1	5	3	5	4	3	1	1	1	3	2	1	3	3	4	5	4
252	2	3	3	4	3	4	3	1	1	1	1	3	1	2	2	2	2	3	4	4	4	5	5	3	2	4	2	3	2	2	3	3	5	4	4	5	3	3	5
253	1	1	2	3	1	4	2	5	4	4	4	3	1	4	5	2	2	1	2	2	2	2	4	3	2	3	3	1	1	1	2	1	1	1	1	1	1	2	2
254	2	3	4	2	1	1	2	4	2	5	3	1	3	1	1	5	4	3	5	5	5	5	3	5	5	5	5	5	5	5	5	3	3	5	4	1	2	2	4
255	1	1	2	1	3	3	2	5	4	3	3	1	1	1	1	2	2	1	1	4	4	5	5	4	4	4	5	4	3	4	3	3	3	4	5	3	2	2	3
256	1	1	2	2	2	4	3	2	1	3	3	4	3	5	5	3	3	3	2	2	1	1	1	3	5	5	3	1	1	1	1	3	5	2	3	2	1	2	1
257	1	1	1	2	1	1	2	2	1	2	1	1	4	3	1	4	3	2	4	2	3	2	2	1	2	2	4	1	3	1	3	2	4	2	3	3	3	2	2
258	1	3	2	3	3	5	4	5	5	3	4	4	3	3	4	4	3	4	5	5	4	5	5	2	3	3	4	5	5	5	5	3	5	4	4	3	5	5	5
259	2	3	3	2	3	1	2	3	3	2	3	4	3	3	2	2	3	4	1	3	4	4	2	5	4	5	4	1	1	2	1	4	4	4	1	1	1	1	1
260	2	1	1	2	3	1	2	1	1	1	1	1	1	1	1	2	3	2	2	1	1	3	1	5	5	3	5	3	2	4	2	3	2	2	4	3	3	5	4
261	2	1	2	3	1	1	2	2	3	3	5	5	4	2	3	1	3	1	1	2	2	2	4	5	2	4	2	3	1	1	2	1	2	1	2	1	2	1	1
262	2	3	3	2	4	4	4	2	2	3	3	4	1	2	2	2	3	4	3	1	3	2	2	5	2	4	4	1	1	4	1	3	2	5	4	5	5	5	5
263	1	1	1	4	4	2	2	2	3	2	4	2	2	4	4	2	1	2	1	4	3	2	2	1	1	2	1	3	3	1	2	2	1	1	1	3	3	4	2
264	2	1	3	1	3	1	3	1	1	1	1	2	2	4	2	3	4	3	2	1	2	2	1	3	2	3	5	5	4	5	2	1	1	1	1	4	4	3	3
265	1	1	4	2	1	1	3	1	2	4	1	1	2	2	4	4	2	5	2	1	4	3	1	1	2	1	1	5	4	5	3	4	3	5	3	2	1	2	1
266	2	2	3	3	3	4	2	3	3	3	5	4	3	3	5	4	5	3	2	5	5	5	4	1	2	2	2	2	3	2	3	4	2	3	2	1	1	5	1
267	2	2	1	2	3	1	3	1	2	4	1	2	2	2	2	1	1	1	3	2	3	1	2	5	5	5	5	1	2	2	1	3	1	3	2	2	1	2	2
268	1	1	2	2	2	2	4	2	1	2	1	3	5	5	3	4	4	3	3	3	4	2	4	3	4	2	3	2	4	5	2	2	2	1	1	3	4	3	3
269	2	2	3	2	4	4	3	2	1	2	1	1	2	1	1	1	3	1	3	1	3	1	4	5	5	5	5	2	4	3	3	2	3	1	2	2	2	4	2
270	1	4	2	3	3	2	3	4	2	3	2	2	1	2	1	3	1	3	1	3	1	1	4	1	1	1	2	1	5	2	4	3	2	3	5	4	4	2	4
271	2	3	1	2	2	1	3	1	3	2	4	5	2	5	4	1	1	2	3	4	2	3	3	3	4	4	3	1	5	3	2	1	3	4	4	2	1	1	1
272	2	1	4	3	2	5	3	5	4	4	2	3	2	2	4	4	2	2	1	1	1	1	1	3	3	3	2	2	1	3	1	1	2	1	3	1	3	1	3
273	2	4	1	3	3	1	2	1	2	3	1	3	5	3	4	5	5	5	5	2	3	5	5	3	4	2	3	5	5	5	5	3	4	4	4	1	2	3	3
274	2	3	3	2	4	4	2	5	4	4	5	1	4	2	1	4	4	2	4	4	4	3	5	3	4	3	2	5	5	5	5	5	3	4	4	5	4	4	5
275	2	1	1	2	2	2	4	5	5	5	4	4	5	3	2	4	3	2	4	4	4	5	5	1	3	2	1	2	3	2	2	5	5	5	5	4	3	3	1
276	2	4	1	2	1	3	2	4	5	5	4	1	1	1	1	4	3	5	5	3	2	1	4	4	2	4	2	5	5	5	5	1	2	1	2	2	3	2	5
277	1	4	4	2	2	1	2	5	2	2	3	2	3	1	1	1	4	3	2	2	2	2	1	1	1	2	2	3	5	3	4	3	2	3	2	1	4	5	3
278	2	1	2	4	4	1	3	2	4	2	4	4	4	3	5	5	5	5	3	3	5	4	4	1	5	2	3	5	5	5	5	5	3	2	2	5	5	5	5
279	1	3	1	2	4	4	3	4	4	4	2	3	5	5	5	3	5	4	5	2	3	5	4	2	1	2	2	3	1	4	5	5	3	4	4	4	4	4	4
280	2	3	1	3	2	1	4	1	1	2	1	4	2	2	5	4	5	5	5	1	1	1	1	1	2	3	3	3	1	2	3	2	2	3	3	2	3	2	3
281	2	2	1	2	3	1	2	3	2	3	2	2	3	1	3	1	2	2	3	2	2	1	1	1	1	2	1	1	1	1	1	3	3	2	1	4	4	3	2
282	1	3	4	1	3	1	4	2	1	4	1	2	2	1	2	4	1	3	2	2	2	2	1	5	4	3	5	1	1	1	3	4	2	5	3	5	4	3	2
283	2	2	2	2	3	1	1	5	4	4	3	3	5	5	5	1	2	1	2	4	4	5	5	1	2	1	2	3	3	1	3	4	4	4	1	1	1	4	1
284	2	3	3	3	4	4	2	2	1	2	2	2	5	4	4	5	4	5	5	5	4	4	3	2	3	2	2	5	5	5	5	4	5	2	4	5	5	4	5
285	1	4	2	3	4	1	2	1	1	2	1	1	1	1	1	1	4	3	1	2	2	1	4	5	5	5	4	5	4	5	5	2	2	3	1	5	5	5	4
286	2	2	2	1	3	2	2	3	1	1	4	4	5	4	4	3	3	3	5	3	2	3	3	3	1	2	1	5	4	4	4	5	5	5	4	1	3	3	4
287	2	1	4	2	4	4	2	3	1	1	1	1	2	2	3	3	5	3	5	2	2	3	1	4	3	4	4	1	1	1	2	2	3	4	3	4	2	4	4
288	2	4	1	2	3	5	3	1	1	1	1	5	5	4	4	2	4	3	1	4	4	3	4	1	1	2	2	2	3	2	5	2	3	2	2	2	1	1	1
289	2	4	2	4	2	4	4	1	1	1	3	3	1	2	1	3	4	5	5	1	1	1	2	1	3	5	1	2	1	2	2	2	4	4	2	2	2	5	5
290	2	2	2	2	2	3	2	1	1	1	2	4	1	1	2	5	3	3	3	1	2	2	1	5	5	2	5	5	2	3	2	3	2	4	4	1	3	3	1
291	1	1	2	2	2	3	2	2	3	5	4	2	1	4	3	2	2	4	2	5	5	5	5	3	2	3	2	2	5	5	4	4	1	2	3	1	2	3	5
292	2	2	1	2	3	5	2	4	2	1	4	2	2	1	3	5	5	4	5	4	5	4	3	3	2	3	3	5	4	4	5	1	3	3	3	4	3	4	5
293	2	2	2	2	2	1	3	1	1	1	2	1	1	2	2	1	1	1	1	1	1	1	1	4	3	3	3	3	1	1	2	1	1	1	1	3	1	1	1
294	2	1	1	2	1	2	1	4	4	4	4	5	5	4	3	5	3	3	3	3	1	1	5	5	5	5	5	2	1	2	2	1	2	3	1	1	2	2	2
295	2	1	1	3	2	4	3	2	1	1	3	3	5	5	5	5	4	4	3	4	5	5	5	4	4	1	5	3	2	5	2	4	2	2	1	3	2	5	3
296	2	1	4	3	3	4	3	2	4	5	2	1	1	2	1	5	5	3	5	2	4	2	3	5	4	5	5	5	5	5	5	5	4	5	4	3	3	2	3
297	2	2	1	2	2	2	3	1	2	2	2	5	3	4	2	2	4	2	3	2	3	3	3	1	3	4	3	1	1	4	1	1	1	1	1	1	2	3	2
298	1	4	1	2	2	3	4	2	4	4	3	4	3	5	3	3	5	1	1	2	3	5	5	2	5	1	4	1	3	4	4	1	1	1	1	4	5	4	5
299	1	3	3	2	1	1	2	4	4	2	3	2	2	2	4	2	3	2	4	1	2	1	4	3	5	3	3	2	5	4	5	4	1	2	1	5	5	4	5
300	1	3	4	3	2	4	3	1	2	1	3	5	4	5	5	2	2	3	2	2	2	3	1	3	2	3	5	5	5	5	3	4	2	4	2	5	4	3	3
301	2	1	1	2	2	1	1	3	2	4	4	1	1	1	1	2	2	1	2	3	2	1	2	4	2	5	2	2	2	4	2	1	2	2	1	3	3	3	2
302	2	1	2	3	3	3	3	2	4	3	2	5	4	4	3	3	1	3	4	3	4	4	4	3	5	5	4	5	5	5	4	1	1	1	1	3	1	1	1
303	1	2	4	1	2	2	2	1	3	3	4	4	4	4	4	1	3	3	1	3	1	1	1	1	1	1	2	4	3	2	1	1	1	1	1	2	3	3	3
304	2	2	3	3	3	2	3	1	4	1	4	2	4	4	5	5	5	5	5	5	5	5	5	3	4	5	3	5	4	3	4	5	5	5	5	5	4	4	5
305	2	3	4	3	2	2	2	4	2	5	3	3	2	4	3	5	4	2	5	5	3	4	5	4	5	2	4	5	4	4	4	5	5	5	5	4	2	3	5
306	1	2	1	3	2	4	2	5	2	4	5	5	5	5	5	5	4	2	3	1	2	4	2	4	5	1	2	5	4	5	5	1	4	3	3	3	5	2	1
307	1	3	2	2	3	4	4	3	2	4	3	1	2	2	1	2	2	2	3	2	2	3	1	3	5	3	4	1	3	2	4	3	3	5	3	4	5	1	4
308	2	2	1	1	4	1	3	3	3	2	4	5	5	5	3	3	4	2	2	3	4	4	2	1	1	2	1	5	2	4	3	5	4	5	4	3	5	3	1
309	1	3	2	4	3	2	1	4	2	3	3	4	5	5	5	3	3	4	3	1	4	1	1	5	4	5	4	4	5	1	2	3	5	4	3	2	3	3	2
310	1	3	3	3	3	1	1	1	1	1	1	2	1	2	2	4	2	2	3	1	3	1	2	3	5	3	5	1	1	1	1	2	2	4	5	2	3	3	4
311	1	2	2	3	3	1	3	4	3	3	1	3	2	4	4	3	2	5	2	5	3	2	3	1	2	1	2	5	5	4	5	4	5	4	2	4	5	5	5
312	1	1	4	4	3	3	3	2	5	5	3	4	2	4	4	3	2	4	2	4	5	5	4	5	5	5	5	3	2	4	3	5	5	5	5	3	5	3	3
313	2	1	2	3	4	4	3	2	5	5	3	2	2	3	2	2	1	3	3	5	2	3	4	5	3	5	4	1	1	2	2	1	1	1	2	4	5	5	5
314	1	2	2	2	3	1	3	3	3	3	1	2	3	1	1	1	1	1	2	1	1	2	2	4	5	3	4	3	2	2	2	1	2	4	2	2	1	1	2
315	2	4	1	1	1	5	2	3	5	3	5	5	4	5	5	1	3	1	3	1	1	2	3	1	4	3	2	2	2	3	3	1	1	1	1	1	1	2	2
316	1	3	1	2	2	4	3	1	1	1	1	1	1	1	1	1	1	2	4	1	1	2	2	5	4	3	4	2	4	2	2	1	1	1	1	2	1	1	1
317	1	4	2	2	3	1	4	5	5	5	5	5	5	5	5	2	5	3	3	5	4	2	5	2	2	1	1	3	3	4	2	5	5	5	5	3	2	3	5
318	2	2	1	4	3	2	4	4	2	3	4	3	3	4	3	5	5	5	5	3	4	4	1	2	3	2	3	5	5	5	4	5	3	3	3	4	3	2	3
319	1	3	1	1	2	2	4	2	5	5	3	1	3	3	3	2	2	1	4	1	4	2	2	1	2	3	4	2	3	4	2	3	2	4	2	1	1	2	3
320	2	3	4	2	2	1	2	1	2	4	2	3	3	5	5	5	5	5	5	4	4	4	2	1	3	5	3	5	3	2	4	2	3	2	3	3	3	2	5
321	2	4	1	1	4	4	3	2	1	2	1	4	5	5	4	2	2	3	4	5	5	5	5	3	5	5	5	2	1	1	3	4	5	3	4	4	2	2	2
322	1	4	4	3	2	4	4	4	5	5	5	2	2	1	2	2	3	1	1	5	3	1	4	1	1	3	2	2	2	1	3	1	1	1	1	2	2	2	3
323	1	4	1	2	2	2	3	2	4	2	3	3	1	1	4	1	1	1	4	4	3	4	3	3	4	4	3	5	3	3	4	1	3	3	4	2	2	1	2
324	1	2	2	2	3	4	2	1	2	3	3	1	4	1	1	2	3	3	2	3	3	5	4	5	4	5	2	4	5	3	4	1	1	1	2	5	5	3	4
325	1	1	1	2	2	5	3	3	3	3	4	4	4	3	3	4	4	3	3	5	5	5	5	1	3	1	1	4	4	5	5	5	3	4	4	4	3	4	2
326	1	2	1	3	1	2	3	3	2	1	3	1	2	3	2	4	5	4	2	5	5	4	5	4	5	3	3	1	3	2	3	4	3	3	3	1	3	2	4
327	2	2	3	2	3	1	3	3	1	2	3	4	2	2	1	1	1	1	1	2	1	1	1	4	1	2	1	1	2	1	2	1	1	1	1	3	2	3	5
328	1	3	1	2	3	1	2	1	3	2	4	5	5	5	5	5	4	4	4	5	1	2	3	1	1	1	2	3	3	1	2	3	4	2	3	4	2	3	4
329	2	4	4	2	2	1	3	4	4	4	5	4	4	3	3	3	3	3	2	5	5	5	5	1	1	4	3	5	3	5	5	5	4	3	5	2	3	1	4
330	2	2	2	2	3	3	3	1	3	2	3	2	1	1	4	2	2	2	1	2	4	3	3	3	3	3	3	1	2	1	1	3	4	3	5	2	2	3	3
331	1	1	3	3	1	1	3	2	2	1	3	1	2	2	3	3	4	4	4	2	5	1	1	5	5	4	4	2	3	2	1	3	3	4	2	2	1	3	3
332	1	3	3	1	1	2	2	1	1	3	1	2	4	3	3	3	4	2	4	5	5	3	5	2	2	3	2	2	5	1	2	1	3	3	4	2	4	2	5
333	1	2	3	1	3	5	3	3	4	4	3	5	3	3	2	2	1	4	4	4	3	4	4	3	1	4	3	5	4	4	2	4	4	5	4	3	3	4	4
334	1	2	3	2	3	3	4	5	5	5	5	5	5	4	5	3	3	4	4	5	4	4	4	5	5	3	2	3	3	4	4	4	4	2	3	2	3	5	4
335	1	3	2	2	2	1	2	5	3	4	4	5	5	4	3	3	3	4	3	2	1	3	4	4	5	5	5	4	4	4	3	2	4	2	3	5	5	5	4
336	1	3	2	3	4	4	1	5	5	5	5	4	5	5	4	4	4	5	4	2	4	2	2	3	4	2	3	3	4	5	5	5	5	5	3	5	5	5	5
337	2	2	2	2	2	2	3	2	1	1	1	2	2	3	4	3	2	2	3	3	1	1	2	3	2	2	5	4	4	5	1	2	1	1	2	3	1	1	2
338	2	1	1	1	3	1	4	5	5	5	5	2	2	3	3	3	3	4	5	3	5	4	5	2	5	5	1	3	1	4	4	3	4	5	3	3	2	1	2
339	2	4	3	3	3	4	3	5	5	5	5	1	1	1	1	4	3	4	3	4	5	3	3	5	4	4	4	4	5	3	3	3	2	4	3	5	5	5	5
340	1	2	4	2	2	4	2	2	3	1	1	2	1	1	2	2	2	1	2	2	1	4	1	4	2	3	4	1	1	4	2	5	2	2	3	1	3	3	3
341	1	1	4	4	2	1	3	3	3	3	2	2	4	3	4	4	5	5	5	2	2	1	3	5	5	5	3	4	1	3	3	4	4	2	5	4	4	5	5
342	2	3	4	3	3	1	3	4	4	3	4	3	1	1	2	5	1	3	3	4	5	2	3	1	3	2	2	1	2	1	3	3	4	3	3	5	3	2	2
343	1	1	4	2	2	1	4	3	2	2	3	2	4	5	4	5	5	5	5	4	5	4	5	4	4	5	5	5	5	5	5	4	2	3	4	4	5	5	4
344	2	2	3	1	2	4	3	4	5	5	2	4	2	1	3	5	5	4	5	5	5	5	5	5	3	2	4	3	5	3	3	5	5	5	5	5	4	3	3
345	1	4	2	3	2	1	3	2	2	4	5	4	3	1	3	1	1	1	2	1	3	3	2	3	3	5	2	1	1	1	3	4	4	5	5	2	2	1	4
346	2	3	4	2	3	2	3	3	5	3	2	3	2	1	1	5	3	4	2	5	5	5	4	5	4	1	5	5	2	4	1	1	3	3	2	5	5	2	1
347	1	4	2	4	1	4	3	4	2	3	3	4	2	3	3	4	4	3	5	3	2	3	4	4	4	1	4	3	1	3	4	1	2	1	3	4	4	4	3
348	2	4	1	4	2	4	2	4	5	3	5	1	1	3	2	3	3	1	1	2	1	3	2	2	5	4	3	2	3	2	1	1	1	2	2	2	2	4	4
349	1	1	1	1	2	1	1	1	5	4	3	3	4	3	3	4	1	3	3	4	2	1	1	5	3	3	4	1	4	4	3	1	3	1	1	1	2	2	1
350	1	3	4	1	2	1	4	2	1	2	3	1	5	3	3	1	3	2	2	3	4	4	3	2	3	2	3	4	5	4	1	4	5	5	5	3	5	4	3
351	1	3	1	2	3	1	3	1	1	2	2	3	4	3	1	3	1	3	2	5	5	4	2	5	4	3	3	4	4	3	2	5	5	5	5	4	5	4	2
352	2	4	1	2	1	2	4	1	3	3	1	4	4	5	4	5	4	5	5	3	3	3	1	2	4	2	3	2	4	4	4	1	3	3	5	4	1	1	3
353	2	4	2	2	2	4	2	2	1	1	1	3	3	3	1	1	3	1	1	3	2	4	4	4	4	5	4	4	2	2	3	3	1	5	3	4	4	2	5
354	1	3	1	2	2	4	2	1	4	1	3	3	3	2	2	1	5	4	3	2	1	2	1	3	4	4	5	3	3	3	3	1	1	4	4	4	1	1	2
355	1	2	1	2	1	4	3	3	2	3	3	1	3	1	2	1	1	1	2	2	1	2	1	5	5	5	5	1	1	1	1	2	2	2	1	1	1	1	2
356	2	1	1	2	2	3	3	2	3	3	3	5	4	5	3	4	4	5	3	1	3	1	2	3	4	3	1	4	4	5	3	3	5	3	3	4	5	4	3
357	2	3	1	2	3	3	4	5	3	3	3	3	2	5	5	2	4	5	5	1	2	2	1	4	2	2	2	3	3	2	4	2	2	1	3	4	5	3	4
358	2	3	1	3	3	3	2	4	3	5	2	2	4	2	3	1	1	3	2	4	4	4	4	5	5	5	5	2	3	4	3	2	2	2	2	5	5	5	5
359	1	4	3	2	3	4	2	5	5	2	1	5	4	5	1	2	3	5	4	5	5	5	4	3	2	3	4	4	2	5	2	3	5	5	5	4	4	3	5
360	2	1	2	2	1	2	1	1	4	3	3	3	1	2	2	1	1	1	2	1	1	1	1	3	3	3	3	1	1	1	1	1	1	1	1	3	1	1	3
361	2	3	2	3	3	4	1	5	5	5	5	3	4	4	5	2	4	4	4	5	5	5	5	3	1	2	3	5	5	5	4	4	1	3	3	4	4	4	4
362	2	4	1	3	4	1	3	2	1	2	2	2	4	2	4	4	5	4	5	5	5	5	5	2	2	2	3	3	3	4	4	4	2	5	5	5	4	5	4
363	1	3	3	3	2	4	4	5	3	3	2	4	5	4	3	4	5	4	4	5	5	5	4	3	3	3	5	4	5	4	3	5	5	5	5	5	2	4	3
364	2	3	3	2	3	2	3	2	4	2	3	5	4	4	5	3	2	2	4	5	5	4	5	2	2	2	3	2	2	1	2	4	5	5	4	3	3	1	2
365	1	1	2	4	3	4	4	2	3	1	1	2	2	4	3	3	3	3	2	4	5	2	4	4	4	4	4	5	5	3	3	5	3	5	5	5	5	5	5
366	1	4	1	3	2	2	2	5	5	4	4	1	1	1	1	5	3	4	3	5	5	3	5	3	2	2	4	1	3	3	4	5	5	3	5	5	5	4	4
367	2	4	3	4	1	3	3	1	1	2	1	3	1	1	2	2	4	3	4	1	1	3	1	4	3	3	3	2	3	4	2	2	1	1	1	3	4	2	1
368	2	4	1	4	2	2	2	5	5	5	5	5	5	5	3	5	5	5	5	5	5	5	5	2	2	1	1	3	4	5	4	4	5	4	4	1	4	3	1
369	2	4	1	2	4	2	4	2	5	3	1	4	3	2	5	4	4	3	5	5	4	5	5	4	5	4	2	5	5	5	5	5	5	5	5	5	5	5	5
370	1	2	4	3	2	2	4	1	1	1	3	3	1	3	1	5	4	5	5	3	2	4	4	3	3	3	2	5	5	4	5	2	2	4	2	4	4	4	4
371	2	4	1	1	1	2	1	4	3	3	1	3	3	2	5	2	1	2	1	1	1	2	1	1	1	2	2	1	2	2	1	1	2	1	1	1	1	2	4
372	1	4	2	3	2	4	2	5	5	5	5	2	4	2	5	1	1	1	2	3	5	5	2	1	1	1	1	2	3	4	1	3	3	3	3	4	3	2	3
373	1	3	1	2	4	1	3	5	3	1	3	4	4	5	3	2	1	1	1	1	1	2	1	5	3	3	2	4	5	4	4	4	4	5	4	1	2	4	2
374	2	4	4	3	2	5	3	5	5	5	3	4	2	3	2	1	3	3	2	2	1	3	1	5	4	2	5	5	4	3	3	4	2	3	2	5	5	4	2
375	1	2	4	2	2	3	3	5	5	4	3	1	1	1	3	5	5	3	4	3	4	2	4	3	2	4	4	2	4	1	4	5	5	2	4	3	3	5	5
376	1	1	2	3	1	2	2	5	5	5	5	1	4	4	3	1	1	1	1	3	1	4	3	2	2	2	2	1	1	1	1	3	3	3	2	1	2	1	1
377	1	1	2	3	3	4	2	4	3	1	2	2	1	1	4	5	4	3	5	2	2	1	4	3	5	2	2	1	2	1	1	4	5	5	4	1	2	1	3
378	2	4	1	2	2	2	2	1	2	2	2	2	1	2	2	5	2	5	2	5	2	5	1	2	3	3	5	1	1	1	1	5	3	3	3	1	1	3	1
379	2	2	3	4	4	1	2	2	3	3	3	3	5	5	4	5	4	5	5	3	4	4	1	1	1	1	1	5	5	5	4	3	4	5	4	5	4	3	5
380	1	4	2	1	1	1	1	1	1	1	1	4	2	3	3	3	4	5	5	1	4	3	1	3	2	1	3	2	5	5	5	4	3	5	2	2	1	3	4
381	2	3	3	3	3	1	3	5	4	1	4	5	5	5	5	3	1	3	1	3	4	2	4	2	3	2	4	3	4	3	4	3	3	2	4	3	4	3	1
382	2	3	3	4	1	4	1	3	3	3	4	3	3	5	4	2	3	3	4	4	5	5	3	1	1	1	1	2	2	3	5	4	4	5	4	4	3	3	4
383	1	2	1	2	2	3	3	4	2	2	3	4	4	5	4	3	4	4	5	1	1	2	1	1	1	2	3	2	2	2	2	4	4	5	3	2	3	4	4
384	2	4	4	2	4	1	2	4	2	4	4	1	1	1	1	5	5	5	5	3	4	4	5	3	2	4	2	5	5	5	5	3	4	5	4	4	4	5	4
385	2	4	4	2	3	2	3	2	3	4	4	3	3	3	3	2	1	3	1	2	4	2	4	5	4	5	4	1	2	5	3	1	2	1	1	4	4	3	4
386	2	4	3	3	2	1	2	1	1	2	1	1	4	2	2	1	1	2	1	2	3	3	1	4	4	3	5	2	1	2	1	1	1	1	1	2	1	2	1
387	2	3	2	3	3	3	3	2	2	2	4	3	5	4	5	2	1	1	2	3	1	1	1	4	5	5	4	1	2	1	1	5	5	5	4	5	4	3	1
388	2	2	1	2	4	1	2	1	1	1	1	3	3	3	4	2	1	3	4	2	3	4	4	4	5	4	2	2	5	5	4	1	1	1	1	3	5	1	2
389	1	3	1	3	4	2	3	4	5	5	4	5	4	3	5	2	1	4	5	3	2	3	4	1	3	3	5	3	2	3	4	3	5	4	3	4	4	5	2
390	1	4	3	2	4	2	3	2	4	4	1	3	5	5	5	1	3	3	3	5	4	5	3	3	1	4	3	1	4	4	4	5	3	5	5	4	5	4	5
391	2	4	1	3	2	1	2	1	1	1	1	5	1	2	2	3	3	2	1	3	2	3	2	2	3	3	2	2	4	3	2	2	2	1	2	3	2	1	2
392	2	1	3	2	2	2	2	5	5	5	5	4	3	4	4	2	4	5	3	4	5	4	5	2	1	1	4	5	3	4	2	4	3	2	3	1	2	1	1
393	2	4	3	2	4	1	3	1	2	1	2	3	1	3	1	1	1	2	1	1	3	2	1	4	2	5	4	2	1	3	1	1	1	1	1	4	3	2	1
394	2	4	4	3	2	2	3	3	2	3	3	3	1	4	3	3	5	5	5	3	5	4	2	3	4	5	1	2	4	2	1	1	2	3	2	3	3	3	5
395	2	2	4	3	2	3	4	3	4	5	4	2	2	2	5	4	4	3	4	5	4	4	5	4	2	5	5	2	1	2	4	3	1	3	4	2	2	2	3
396	2	1	2	1	3	1	3	5	5	4	4	5	4	5	3	2	1	1	1	1	2	2	1	2	1	1	2	1	2	4	1	3	3	1	1	1	1	2	1
397	1	3	4	3	2	1	4	5	5	5	5	5	5	5	4	2	2	3	5	4	4	3	2	1	3	2	1	5	5	4	5	1	1	1	1	2	4	3	3
398	1	2	2	2	3	1	3	3	4	2	2	3	5	3	2	1	1	3	3	5	4	5	5	5	4	5	5	5	3	4	4	1	1	4	2	2	4	2	2
399	1	3	4	3	3	2	2	1	3	1	1	2	3	1	3	5	3	4	5	4	1	1	4	1	1	2	1	3	3	2	4	4	3	5	4	4	3	3	2
400	2	1	1	2	1	1	2	2	1	1	1	2	4	3	3	3	2	4	4	3	5	4	4	3	5	5	5	2	1	3	1	5	5	3	3	5	3	4	2
401	1	4	3	2	3	4	3	2	2	3	1	3	2	3	4	3	2	4	3	4	5	2	1	1	2	1	1	3	4	3	2	4	2	5	5	2	2	1	2
402	2	1	3	3	2	4	3	5	3	3	5	4	3	4	4	4	4	5	4	2	5	3	3	4	5	4	5	5	3	3	2	4	4	4	4	4	5	4	5
403	2	3	3	2	3	4	3	5	4	4	5	4	5	5	5	3	3	5	3	4	4	4	4	1	1	3	1	2	1	2	2	2	3	3	2	3	1	1	2
404	2	2	2	3	2	4	3	4	4	3	3	5	5	5	3	3	4	4	1	3	3	5	4	5	5	4	5	1	1	2	1	5	4	4	5	5	5	5	3
405	1	4	3	2	1	3	3	1	1	1	1	2	3	1	1	3	2	2	4	2	2	2	5	4	4	5	5	1	3	4	3	2	2	3	2	3	2	1	1
406	1	4	2	3	3	3	2	4	5	5	5	4	3	1	4	4	3	5	3	5	4	5	2	4	1	4	1	5	5	5	4	2	3	2	3	2	4	4	5
407	1	2	1	3	2	2	4	5	5	5	5	4	5	2	5	5	4	5	4	4	2	4	5	1	2	2	3	3	5	4	4	3	2	3	2	4	5	2	5
408	2	4	1	4	3	1	3	2	4	1	1	5	5	5	3	4	2	4	4	4	4	3	1	4	5	4	4	2	1	3	2	4	5	5	3	4	5	5	2
409	1	4	4	3	4	3	3	3	2	4	4	1	1	2	1	2	3	3	4	2	4	3	2	5	5	5	5	4	3	5	3	1	3	1	5	5	5	3	5
410	1	1	3	2	2	1	3	2	4	2	4	2	2	4	2	3	3	1	1	5	3	4	4	1	2	1	2	2	1	4	1	3	4	1	2	2	1	2	1
411	2	4	1	2	2	2	3	2	2	2	3	1	3	4	3	2	3	4	2	2	5	2	2	3	4	4	3	5	1	1	3	3	2	1	1	4	2	4	4
412	1	1	2	1	2	2	2	4	4	3	3	4	3	3	3	3	5	4	4	3	5	4	1	2	3	5	1	1	5	4	1	5	5	5	5	3	4	3	5
413	1	4	2	3	3	1	2	5	5	4	5	3	5	4	2	4	3	4	1	4	5	4	4	3	2	2	2	5	5	4	2	3	4	3	3	5	5	5	4
414	2	2	2	3	3	4	2	3	2	2	4	5	5	5	5	1	1	2	2	4	5	4	5	1	1	2	2	2	4	4	4	5	5	3	5	1	1	2	2
415	2	4	4	3	2	4	4	1	1	1	1	1	1	3	1	3	1	1	1	1	2	1	2	5	5	5	5	1	3	2	2	1	3	1	1	4	2	4	3
416	1	2	4	3	3	4	3	5	3	4	3	4	3	3	2	2	3	3	5	1	2	2	4	1	1	1	4	5	4	4	4	2	1	3	2	2	5	3	1
417	1	2	3	3	4	2	4	4	4	5	4	3	5	5	3	3	3	4	2	2	4	2	3	1	1	1	2	4	2	5	3	5	3	2	5	3	4	3	3
418	2	2	2	4	3	1	3	2	1	3	2	1	1	4	2	1	4	1	1	2	2	3	4	4	4	3	3	5	5	5	5	3	2	1	2	3	3	5	4
419	2	3	4	4	2	4	3	4	3	2	2	5	5	5	3	4	1	4	2	4	4	4	5	3	3	1	3	5	4	5	4	4	3	5	3	5	4	3	4
420	2	4	2	3	2	1	1	3	5	5	5	4	4	4	4	4	5	5	4	4	4	5	3	5	3	2	2	2	2	5	2	4	4	4	4	4	3	2	1
421	2	2	1	4	3	2	1	4	5	5	4	3	3	3	3	4	1	4	2	4	5	5	3	1	3	1	4	3	4	4	2	2	1	5	2	4	4	5	4
422	2	4	2	3	4	4	3	4	4	5	5	5	3	5	5	5	4	3	3	1	1	3	3	3	2	1	1	3	4	2	3	5	3	5	4	5	4	2	5
423	2	1	1	3	3	2	2	1	3	3	1	1	1	2	2	5	3	5	3	3	1	1	1	2	5	4	3	4	3	2	5	4	4	3	4	3	3	3	2
424	1	4	4	2	3	3	1	2	3	3	4	5	4	1	2	1	1	2	4	2	5	3	2	4	3	5	2	4	1	2	4	5	4	1	5	2	4	2	4
425	2	1	3	3	4	2	3	5	5	5	3	4	4	4	3	3	2	4	2	2	1	1	3	5	2	4	4	4	4	2	2	1	3	5	4	3	3	3	2
426	2	4	1	3	2	2	2	5	3	5	3	2	1	1	1	2	1	1	2	4	4	5	5	4	4	2	3	5	5	5	4	1	2	3	3	4	4	4	5
427	1	4	2	3	2	3	4	1	2	2	1	5	4	4	3	4	1	2	2	5	3	5	4	4	4	3	5	4	5	3	2	4	5	5	3	5	4	5	1
428	2	2	4	2	4	4	2	4	3	4	2	5	5	5	5	2	3	5	5	1	1	4	1	2	2	1	1	4	3	2	4	5	5	5	5	2	5	3	5
429	1	4	4	1	3	3	3	3	4	2	4	3	4	4	4	5	4	5	5	3	4	5	2	1	1	1	1	3	3	5	4	5	5	5	5	5	5	5	5
430	2	1	3	2	3	2	3	5	4	5	3	5	5	5	5	5	2	4	1	3	5	5	3	4	1	1	4	5	5	4	5	5	5	4	3	2	2	2	2
431	1	3	1	3	4	2	3	5	5	5	5	4	3	4	5	5	5	5	5	5	3	5	5	5	5	2	5	5	5	5	4	5	5	5	5	3	3	4	4
432	2	4	2	3	2	1	4	5	3	5	4	1	1	2	1	4	2	4	5	5	5	5	5	4	2	2	4	1	2	3	1	3	3	5	5	3	4	2	2
433	2	3	1	3	3	4	3	4	2	3	3	4	2	3	3	4	3	1	1	5	5	5	5	3	5	3	4	4	2	3	1	5	4	4	4	5	5	5	3
434	1	2	3	3	2	2	2	2	1	4	1	1	2	1	2	1	1	2	1	1	1	2	1	5	4	5	4	1	1	2	1	3	1	1	1	3	1	3	1
435	1	1	3	2	3	4	4	5	4	4	3	1	1	1	3	4	5	4	4	4	3	3	2	5	5	4	5	2	2	4	2	3	1	2	1	1	4	1	3
436	1	1	4	2	3	4	3	2	3	2	4	3	1	2	3	1	4	2	2	4	3	3	3	1	2	2	2	1	5	4	3	1	4	4	3	2	1	2	1
437	1	4	1	2	2	4	3	1	1	2	2	1	2	3	2	3	4	1	4	4	3	4	3	3	3	1	1	2	2	3	1	4	4	4	4	1	2	1	2
438	2	3	2	2	3	3	1	3	5	4	5	5	3	3	3	3	3	3	5	2	2	3	1	3	2	3	3	2	1	2	1	3	2	4	4	1	4	2	2
439	1	1	1	2	2	3	3	4	3	2	2	3	4	4	2	3	5	4	3	5	2	2	3	5	4	3	2	2	2	2	1	3	3	2	3	4	4	4	4
440	1	4	4	2	2	1	1	2	4	2	1	3	3	3	1	2	4	5	1	1	4	1	1	5	5	2	4	2	1	3	1	2	4	3	3	4	2	5	3
441	1	1	3	2	4	1	2	2	1	2	3	4	3	1	3	3	4	3	3	1	1	1	1	4	3	3	3	1	1	1	1	4	3	2	4	3	2	1	1
442	1	4	2	3	2	4	3	2	4	4	2	3	4	1	2	4	2	2	2	4	4	4	5	3	2	2	4	3	5	3	4	5	5	3	3	4	2	4	2
443	2	1	4	4	4	5	3	4	4	4	5	4	5	5	5	5	4	5	5	2	4	4	4	1	1	2	1	1	1	3	2	5	3	1	4	3	2	3	2
444	2	2	2	2	1	1	2	4	4	4	4	2	4	2	4	3	1	1	4	1	3	2	3	1	1	1	1	3	1	3	1	3	2	3	3	2	3	3	2
445	2	2	4	2	4	1	3	1	3	2	2	3	3	3	2	3	2	2	1	4	3	2	5	5	2	4	4	1	1	2	1	3	4	4	4	3	2	2	3
446	2	1	1	3	2	3	1	3	5	3	1	1	1	2	1	3	2	1	4	3	2	4	5	3	4	1	1	4	2	2	4	2	2	4	2	3	5	5	2
447	1	1	4	3	3	1	2	3	2	5	5	5	3	5	4	2	3	4	1	1	2	2	4	2	5	4	4	2	2	1	3	1	1	1	4	1	1	2	2
448	1	4	4	2	3	1	3	1	5	4	4	1	1	1	1	2	4	2	5	5	4	4	4	4	5	5	5	5	5	5	5	5	4	5	5	5	3	5	5
449	2	4	2	3	1	2	3	2	2	4	2	3	3	4	4	5	3	5	4	5	4	2	3	3	3	4	4	3	3	5	4	2	3	3	4	4	5	5	5
450	2	3	2	1	2	1	4	1	5	1	3	2	3	2	3	2	5	4	5	3	4	5	2	5	2	4	3	3	4	1	1	5	4	3	4	2	3	3	5
451	1	4	3	2	3	3	3	5	3	2	4	4	2	5	3	3	2	3	5	2	1	2	1	3	1	2	2	2	2	2	2	3	1	1	1	1	3	4	5
452	2	4	2	2	1	2	2	3	2	3	1	3	2	2	3	1	2	1	2	3	1	2	2	4	3	3	2	3	1	3	2	5	3	1	1	2	1	1	1
453	1	2	4	4	1	3	3	1	4	3	4	5	5	5	5	5	4	4	5	4	5	4	5	2	2	3	1	5	5	4	5	5	5	5	4	4	3	5	3
454	2	3	1	2	2	1	2	3	3	5	3	3	4	4	4	5	3	4	2	4	4	1	4	3	4	5	4	2	2	2	3	3	3	2	4	1	5	5	5
455	2	2	1	2	2	2	2	1	1	3	1	4	5	5	5	1	1	3	2	4	2	3	2	1	4	3	1	3	4	4	5	4	4	3	3	5	5	3	2
456	2	2	1	2	4	2	4	5	5	5	5	3	4	5	5	2	5	5	4	5	4	5	5	1	1	1	2	5	5	5	5	3	4	3	4	4	3	5	4
457	2	1	2	3	3	1	3	4	3	3	2	1	2	2	3	1	1	1	1	4	2	3	4	4	3	2	5	1	2	1	1	3	3	3	2	1	1	1	1
458	1	3	4	1	3	2	1	4	3	4	5	4	2	4	5	4	2	3	3	5	5	5	5	2	4	3	3	5	5	5	5	5	5	5	5	5	5	5	5
459	2	3	2	3	2	2	4	2	1	4	2	1	1	3	1	3	1	1	2	5	2	4	3	5	5	4	3	2	5	4	2	4	2	2	2	1	2	2	2
460	1	1	1	3	3	1	4	3	5	5	3	4	3	3	5	4	4	3	2	3	3	4	3	3	4	1	1	1	5	3	3	3	2	3	1	2	2	1	1
461	1	2	2	1	2	2	3	5	5	4	5	3	4	2	5	4	1	2	3	3	4	2	3	3	2	5	2	2	1	1	3	3	2	2	2	4	2	4	3
462	1	4	1	3	3	3	2	4	5	3	5	5	5	5	5	5	4	5	5	5	5	5	5	2	3	4	2	5	5	5	5	5	5	4	5	5	5	5	5
463	1	1	1	3	3	3	2	2	3	1	2	4	2	2	2	3	3	3	5	4	3	3	3	5	5	4	1	1	2	4	1	1	3	2	1	1	1	1	1
464	2	3	2	3	2	1	3	2	3	5	2	2	1	3	1	2	2	3	4	2	2	3	1	2	3	1	1	3	3	2	4	4	5	5	4	5	5	5	5
465	2	2	4	3	3	5	3	2	5	4	5	5	4	4	5	2	3	1	4	2	2	5	3	5	4	5	4	4	3	3	5	4	3	4	3	5	5	4	5
466	1	3	1	4	2	1	1	4	4	2	1	2	5	4	3	1	1	3	3	1	3	5	4	3	2	3	3	3	3	2	1	3	3	1	3	3	4	3	2
467	2	3	2	1	2	3	2	4	5	5	3	2	3	4	4	5	3	3	4	3	4	4	4	1	1	1	2	3	5	5	3	4	3	3	4	1	3	5	3
468	2	2	4	3	2	4	3	1	1	2	1	4	5	4	4	4	5	5	5	4	3	2	2	1	4	1	2	5	4	5	3	2	4	4	1	2	4	4	4
469	1	3	2	1	3	4	4	3	3	2	4	1	2	2	3	2	5	4	5	5	4	4	4	1	2	2	1	2	2	2	2	2	1	3	2	1	1	1	1
470	2	2	2	2	2	4	4	2	4	2	3	2	4	3	3	2	3	3	3	4	4	2	2	3	2	4	3	1	1	1	1	1	2	1	1	5	4	5	4
471	1	4	1	3	3	4	3	5	4	4	3	2	2	4	5	2	4	5	4	2	1	3	2	1	1	1	1	5	4	5	4	5	4	4	5	5	5	5	5
472	2	1	4	3	4	2	3	5	5	5	5	1	4	5	2	2	5	3	4	5	3	4	5	4	5	5	5	4	4	2	2	4	4	5	4	4	4	3	2
473	2	4	2	2	3	3	2	4	5	3	5	5	4	4	5	4	4	3	2	1	2	1	3	1	1	1	1	2	2	1	2	1	1	1	2	2	3	2	3
474	1	4	1	2	4	1	3	1	2	1	1	3	3	3	4	2	3	4	4	3	4	1	3	5	5	4	4	2	2	4	3	2	2	1	2	3	3	4	4
475	2	1	1	2	3	1	2	1	4	4	5	3	3	3	2	2	2	4	5	2	1	2	3	1	1	4	1	2	4	4	5	3	2	3	3	2	2	2	1
476	2	2	2	3	3	1	3	3	4	5	2	4	5	4	4	4	4	4	4	4	2	5	4	2	2	4	1	5	5	4	5	5	4	3	5	5	5	4	3
477	1	3	1	2	3	2	2	2	5	4	5	5	5	5	5	5	5	4	4	2	4	4	2	2	1	2	1	2	5	4	4	1	3	4	3	3	2	1	3
478	1	3	3	3	2	2	3	3	2	3	4	3	5	4	5	4	4	3	3	4	3	1	2	1	1	1	1	3	1	3	3	1	1	1	1	2	2	3	3
479	2	3	1	2	3	4	2	4	4	2	2	2	2	5	5	3	3	4	2	1	1	3	2	1	1	1	1	1	2	1	2	4	3	4	5	2	2	4	5
480	2	2	1	4	3	2	2	4	3	4	3	4	5	4	4	2	2	2	2	4	3	3	3	2	1	2	2	1	2	3	2	4	4	5	5	5	3	4	4
481	2	3	4	2	2	4	3	2	1	5	3	2	1	1	2	3	3	2	3	5	4	5	5	1	1	2	2	1	2	2	2	2	2	4	3	1	1	2	3
482	2	2	4	2	2	2	2	1	2	2	3	1	1	3	3	3	2	1	3	1	2	1	3	4	3	5	5	2	2	3	3	3	2	1	1	2	3	3	3
483	2	3	3	2	3	3	2	5	5	5	5	5	5	5	5	5	4	5	4	5	5	5	3	1	4	1	1	5	4	3	4	3	4	5	3	2	2	4	3
484	2	2	4	2	2	1	3	4	4	2	4	1	3	1	2	2	3	5	5	3	2	5	5	1	1	2	1	4	2	5	5	1	1	1	1	1	1	1	5
485	2	2	3	2	3	4	2	4	4	4	3	3	3	3	3	3	4	3	5	5	3	5	5	4	4	4	5	1	1	1	1	2	1	1	1	1	2	1	1
486	2	3	4	2	4	1	2	2	1	2	2	1	2	1	1	5	2	3	5	2	2	3	3	4	5	5	4	5	5	5	5	3	2	2	5	5	5	5	5
487	1	1	4	1	3	3	4	1	1	1	1	4	5	4	2	3	1	3	2	2	2	2	1	1	1	4	2	2	3	3	1	4	3	2	2	4	4	5	3
488	1	2	1	3	3	4	3	5	5	5	5	5	5	4	4	5	5	4	3	4	2	4	2	3	4	3	2	4	5	5	4	5	5	5	5	5	5	3	4
489	1	3	1	1	1	3	4	5	4	5	4	2	1	1	2	3	3	3	3	1	1	2	1	2	2	1	5	2	3	3	3	2	2	2	2	2	1	1	2
490	2	3	1	2	3	3	2	2	2	2	2	3	3	2	2	1	1	1	1	2	3	4	5	4	5	5	4	2	5	4	4	1	1	2	1	3	4	2	1
491	1	4	1	2	4	2	2	5	4	5	5	5	5	5	5	4	5	5	5	5	5	4	4	1	2	2	2	2	1	3	2	3	4	2	2	3	1	1	2
492	2	3	3	2	4	3	3	1	2	1	3	1	1	4	3	3	3	3	3	4	4	4	3	5	5	5	5	5	5	5	5	4	3	3	3	4	3	4	5
493	1	3	3	3	4	4	4	1	3	1	1	3	1	1	1	4	4	4	4	3	5	4	4	5	3	5	5	4	5	5	5	5	4	5	4	5	5	5	5
494	2	4	2	2	3	1	1	4	2	2	3	1	2	1	2	2	2	1	3	1	1	1	4	2	3	2	1	1	3	4	5	3	2	1	3	4	4	2	4
495	2	1	1	2	3	1	2	2	3	3	3	1	1	1	1	1	1	2	2	3	4	2	3	1	3	3	1	1	2	1	3	3	3	2	2	2	1	1	3
496	1	1	2	3	3	1	3	2	3	5	3	2	2	3	3	1	2	1	2	5	5	5	4	1	1	1	2	3	2	3	2	2	1	2	1	3	1	2	1
497	2	3	2	3	3	1	3	5	3	3	3	5	2	4	4	3	2	4	3	4	2	4	4	4	5	5	5	2	4	3	4	2	3	1	1	4	3	2	3
498	2	1	3	2	3	1	2	1	2	2	3	4	3	3	4	3	4	3	3	4	1	2	1	5	3	5	5	1	2	3	2	2	2	4	3	3	5	3	1
499	2	3	3	2	2	1	3	5	5	4	5	1	1	1	1	3	2	3	5	1	5	2	5	3	4	2	3	1	2	1	2	3	3	4	5	4	3	3	2
500	2	3	2	2	3	4	2	5	1	2	2	1	1	2	2	1	1	3	3	2	5	5	4	5	5	4	3	2	4	1	4	4	4	4	5	2	5	4	4
501	1	2	1	3	1	1	3	5	3	4	4	2	5	3	4	5	3	3	4	4	2	2	2	4	4	5	4	5	5	4	5	3	2	4	3	3	3	4	4
502	2	3	2	3	3	1	3	2	1	4	2	3	3	4	4	3	5	5	2	4	4	4	3	4	4	5	3	2	1	3	1	5	4	5	3	4	3	3	5
503	1	4	1	3	2	4	2	5	2	3	5	3	5	3	4	1	3	1	3	3	2	4	2	1	1	3	4	1	2	4	5	1	2	1	2	2	1	1	2
504	2	3	1	3	4	1	2	1	1	1	3	1	1	1	1	3	4	1	1	3	3	3	4	5	5	5	5	3	4	2	3	4	3	4	4	2	2	1	2
505	2	1	4	2	3	2	2	1	4	3	5	2	2	2	2	5	5	2	5	4	3	2	3	4	3	5	5	2	1	5	2	1	1	1	2	3	1	2	1
506	1	1	1	2	3	4	3	3	4	4	5	4	2	3	4	3	4	4	5	5	5	5	4	5	5	5	5	3	5	4	3	5	5	5	3	4	4	4	5
507	1	3	2	3	3	4	4	1	1	1	3	2	2	1	2	3	3	4	3	1	3	3	4	2	2	5	2	1	1	1	1	1	1	1	2	1	1	1	2
508	1	1	1	3	3	1	2	3	2	3	5	5	4	2	4	5	5	4	5	5	5	4	4	4	4	5	5	4	4	5	5	2	1	2	3	3	4	5	4
509	1	1	4	2	2	3	4	1	2	2	1	3	5	5	5	3	2	3	4	2	2	1	3	1	1	2	2	4	1	3	3	4	4	3	3	2	4	1	4
510	2	3	3	2	2	1	3	5	4	2	5	4	3	2	3	3	2	3	5	3	1	3	2	4	5	5	5	3	1	1	4	4	4	3	1	2	2	1	2
511	2	1	2	2	4	4	2	2	4	3	1	1	2	1	1	3	3	4	2	5	5	5	5	5	4	2	4	5	5	2	4	5	5	5	5	5	4	5	5
512	1	1	3	2	2	1	2	5	5	5	5	2	1	2	2	1	2	2	2	2	2	2	1	1	2	2	2	1	2	1	2	2	3	1	2	1	1	1	1
513	1	2	3	2	1	1	3	1	1	1	2	5	5	3	5	1	1	2	1	1	1	1	2	2	1	3	2	4	2	4	3	3	2	2	2	3	1	3	3
514	2	4	2	3	2	2	3	3	1	3	2	3	4	5	5	2	4	4	4	4	2	3	3	2	3	2	1	5	5	4	5	3	3	4	5	5	4	5	3
515	2	2	2	3	1	1	2	5	3	3	2	2	2	1	1	1	3	2	2	2	4	4	2	3	2	4	4	5	5	4	5	2	5	4	5	4	2	2	4
516	2	2	3	4	3	2	2	3	3	2	2	3	2	2	2	4	2	3	3	1	1	1	1	5	5	4	3	4	2	3	2	2	2	2	2	5	5	5	5
517	2	1	3	3	3	1	1	4	3	1	3	3	3	2	5	4	4	3	2	3	3	2	5	3	1	2	1	5	2	4	3	3	3	3	4	2	2	4	2
518	2	4	2	2	3	1	1	4	5	5	3	2	4	5	2	1	1	4	3	4	3	4	3	5	4	2	4	2	4	3	3	1	4	1	3	2	4	2	1
519	1	4	2	2	2	3	3	3	4	4	3	4	2	3	1	5	4	5	5	4	2	3	1	5	5	5	5	5	5	5	5	5	5	5	3	5	5	5	4
520	1	3	3	2	2	2	1	1	1	1	1	1	4	4	2	1	2	2	3	1	1	1	1	3	5	4	3	5	2	1	1	1	1	3	3	2	3	3	2
521	1	2	2	2	2	5	2	4	5	3	2	3	4	4	1	1	3	3	3	1	2	2	1	5	4	4	3	1	1	1	1	1	1	1	2	2	4	2	4
522	2	1	1	2	1	3	3	3	3	1	1	4	5	2	2	5	5	3	4	5	3	5	3	2	3	3	2	3	4	5	3	1	1	2	3	4	3	4	2
523	2	2	4	4	1	3	3	4	2	4	3	4	5	4	4	3	2	3	3	5	5	5	5	4	3	4	2	3	5	4	5	2	1	4	5	4	2	4	5
524	2	4	2	2	3	2	3	3	1	4	5	3	2	4	2	5	4	5	5	2	1	1	1	4	5	5	5	4	3	3	5	3	4	5	2	1	3	3	1
525	1	1	3	2	2	1	3	3	5	3	2	5	4	4	5	3	2	2	4	5	5	3	3	3	3	2	5	5	5	4	4	2	2	2	1	1	1	2	2
526	2	2	1	2	2	4	2	1	1	1	1	2	1	2	5	1	3	4	4	1	1	2	3	1	1	1	1	1	1	1	1	3	4	4	4	1	3	2	3
527	2	3	4	2	4	1	4	4	3	1	4	1	4	5	3	2	3	2	4	3	1	4	2	5	5	5	5	1	1	1	1	3	5	5	5	5	5	3	2
528	2	3	2	2	2	1	2	5	5	4	1	4	5	2	4	3	3	4	3	1	3	2	2	4	1	1	1	1	3	2	4	3	4	2	4	5	3	2	3
529	2	3	3	3	3	4	3	5	4	4	5	4	3	5	2	1	3	2	5	1	1	1	2	2	3	2	2	4	2	2	5	3	5	3	3	5	4	5	5
530	1	1	2	2	3	1	1	4	2	3	4	5	1	1	2	5	1	2	3	2	1	1	1	4	1	2	1	1	1	1	3	1	1	2	4	1	1	1	1
531	1	3	2	2	3	4	2	5	4	5	5	1	3	2	1	2	4	4	3	1	1	1	1	2	1	1	2	4	4	2	4	3	2	1	1	2	1	2	2
532	2	1	3	1	4	2	2	4	3	2	1	2	4	3	4	3	5	1	3	3	5	4	4	2	3	2	2	3	2	1	1	4	4	3	3	2	2	2	2
533	2	4	2	2	3	5	3	3	3	3	4	5	4	3	1	1	2	1	2	1	4	3	3	5	5	5	5	3	5	5	2	4	3	4	1	5	5	5	5
534	1	3	1	3	3	2	1	1	2	2	2	3	3	3	5	1	4	3	4	4	5	5	4	2	5	1	2	5	5	5	5	4	5	3	4	4	5	3	4
535	2	1	2	2	2	4	3	5	2	4	4	2	2	1	1	1	1	2	1	4	5	5	3	2	3	2	2	2	1	3	2	2	5	2	2	5	3	4	3
536	1	3	4	2	2	4	3	2	4	2	1	5	5	5	5	3	4	5	2	3	1	2	1	2	5	1	4	3	3	4	4	3	2	2	4	2	1	3	4
537	2	2	1	2	1	3	3	3	4	5	5	5	5	5	5	2	1	2	4	4	4	5	5	1	4	3	2	3	5	2	4	2	4	3	2	1	1	1	2
538	1	3	1	2	3	4	4	2	3	3	2	1	1	2	2	3	5	5	5	4	3	4	5	4	4	5	4	4	4	4	3	4	3	4	5	4	2	3	3
539	2	2	1	1	2	5	3	4	4	4	3	2	2	2	2	3	2	2	2	2	4	4	2	2	5	4	5	2	4	3	4	4	5	3	3	3	3	3	3
540	1	2	1	2	2	3	3	2	2	3	2	5	3	4	4	2	5	1	4	5	5	5	5	1	2	1	2	3	1	3	3	5	4	4	5	1	4	3	3
541	2	3	2	2	2	4	1	1	1	1	1	2	3	1	2	2	3	3	2	5	5	5	5	5	5	5	4	1	1	1	2	1	2	3	3	3	1	3	3
542	2	3	3	3	1	1	2	3	1	1	4	2	1	3	1	3	1	3	2	2	1	1	1	4	4	5	5	1	1	1	1	2	2	1	1	1	1	2	1
543	1	3	3	2	3	2	1	4	4	3	3	2	4	3	1	1	2	1	2	1	1	1	1	5	3	3	4	1	1	1	1	1	1	1	1	4	2	2	3
544	2	3	4	2	4	3	3	3	2	3	2	2	5	4	4	5	5	5	5	5	2	4	4	3	1	2	2	5	3	4	3	3	4	3	5	4	3	4	3
545	1	4	4	2	3	3	3	4	3	4	2	2	2	2	3	1	1	3	1	1	3	4	2	1	1	2	1	3	2	1	3	3	1	4	2	5	3	5	4
546	2	4	2	2	2	4	3	3	1	2	2	2	5	2	3	4	4	4	3	1	1	4	1	4	5	4	4	2	2	1	3	2	2	2	2	3	3	1	4
547	2	4	2	1	1	5	2	1	3	4	3	2	2	1	1	4	3	4	3	4	1	3	2	3	4	3	4	4	3	2	2	3	3	3	4	2	1	1	4
548	2	1	2	1	2	4	3	5	4	5	3	3	5	4	2	3	1	2	3	2	3	5	4	1	2	3	3	1	1	1	1	3	1	1	1	2	2	1	2
549	2	2	1	2	3	1	3	4	5	5	5	5	4	3	4	3	4	3	5	4	4	5	3	4	3	2	1	1	1	1	2	3	4	4	4	1	1	1	4
550	2	4	2	2	3	4	3	2	5	4	5	5	4	4	4	3	2	2	4	2	5	4	4	4	3	4	4	5	3	1	4	5	3	4	5	5	3	5	2
551	2	2	2	2	2	4	2	4	4	4	3	3	2	3	2	1	1	1	1	2	5	1	2	5	4	4	4	4	3	4	1	4	5	1	4	4	3	4	5
552	2	2	1	2	3	3	2	4	3	2	5	2	1	3	2	1	1	1	1	1	1	1	1	1	2	3	2	5	4	4	4	5	5	3	5	3	1	1	2
553	2	2	2	1	4	2	2	1	1	1	1	1	1	1	1	4	2	3	3	3	4	3	5	5	5	5	5	4	3	2	5	1	1	1	1	3	5	3	5
554	2	1	4	1	3	4	3	1	1	2	1	1	1	1	1	4	4	3	5	5	3	3	3	5	5	5	5	5	3	3	3	3	4	3	4	5	5	5	5
555	2	4	1	4	4	4	2	2	3	2	3	5	5	5	4	1	1	2	1	4	2	4	1	3	2	1	3	1	2	4	2	2	4	4	1	5	5	5	3
556	1	2	3	3	3	4	1	2	3	4	3	5	4	5	5	5	3	3	3	3	5	4	3	1	3	2	2	4	4	3	5	2	3	2	5	4	3	5	5
557	1	2	2	2	2	1	1	2	2	3	4	4	4	1	3	2	3	1	4	3	2	5	5	4	1	4	2	4	4	3	4	4	5	5	3	2	5	3	5
558	2	2	1	2	2	1	3	1	1	2	1	1	1	1	1	2	2	1	1	1	3	1	1	5	4	5	5	1	2	1	3	1	1	3	3	3	4	4	5
559	2	1	3	1	3	1	3	4	5	5	4	5	5	4	4	5	4	4	5	5	4	5	5	2	1	2	1	2	3	5	3	4	5	5	4	5	5	4	3
560	1	4	2	2	4	1	1	2	4	4	4	4	4	5	5	5	2	2	4	5	4	3	3	3	2	2	3	2	2	1	1	4	4	4	4	1	1	1	3
561	1	3	1	2	2	4	3	5	5	5	5	3	5	2	5	4	2	3	4	5	1	4	3	1	3	1	2	1	1	1	1	5	4	5	5	2	3	4	3
562	1	1	2	2	2	4	4	2	1	1	2	1	2	1	2	3	2	1	2	1	3	1	2	5	5	5	4	5	4	5	5	1	1	2	2	5	3	3	3
563	1	3	1	3	2	3	2	4	2	2	1	3	2	2	5	1	2	1	1	2	1	1	4	5	4	4	2	4	2	1	2	1	1	1	1	2	1	3	3
564	1	3	3	3	4	4	2	5	3	5	5	5	3	3	2	3	2	5	2	4	4	5	1	3	1	2	3	5	4	3	5	4	3	3	4	2	1	3	2
565	2	1	2	2	3	4	4	4	2	3	3	1	2	2	1	3	4	5	2	3	2	1	2	5	5	5	4	1	1	2	1	3	2	2	1	2	2	1	1
566	2	2	2	3	2	4	4	5	2	4	5	1	1	1	1	3	2	1	5	1	1	2	1	3	4	4	4	3	4	3	2	4	5	4	3	5	4	5	5
567	2	3	3	3	2	1	2	2	2	1	1	2	1	2	4	2	1	1	1	3	5	3	4	4	5	5	5	3	3	4	3	2	2	3	3	4	3	4	4
568	1	1	2	2	3	4	3	2	1	1	1	3	2	3	3	4	2	4	2	5	4	4	5	4	5	4	5	5	4	5	4	5	5	3	3	3	5	5	2
569	2	1	2	3	2	5	4	5	4	5	5	3	3	2	1	5	2	4	2	5	5	5	5	2	3	2	3	3	3	3	5	4	4	4	5	1	4	4	4
570	2	1	1	2	4	4	2	3	5	5	4	2	2	2	1	3	2	1	1	1	1	1	1	5	5	4	5	1	2	3	2	1	1	1	1	3	4	4	4
571	2	1	1	2	2	3	3	2	2	3	5	1	3	1	1	4	1	4	5	3	2	2	3	3	3	5	5	3	3	4	2	3	2	3	3	5	4	3	5
572	1	4	1	3	3	4	2	3	4	2	4	4	2	3	4	4	4	4	5	5	4	4	3	5	2	5	5	5	5	5	5	2	2	2	2	2	1	1	2
573	2	4	3	4	2	5	4	3	3	2	1	4	3	4	2	5	5	5	3	1	4	3	2	4	4	4	2	5	5	2	4	5	5	5	5	1	3	4	3
574	2	2	3	3	1	1	3	5	5	5	3	4	1	2	1	5	5	5	5	4	5	2	4	4	3	4	2	5	5	5	5	3	2	5	5	5	5	5	4
575	2	2	2	2	3	4	2	1	3	4	5	5	4	4	5	3	5	5	5	4	3	4	4	1	1	1	3	3	4	3	2	2	2	4	3	2	2	2	4
576	2	3	4	4	4	2	3	5	3	4	3	3	4	4	2	5	5	3	4	1	2	1	1	2	1	1	1	2	1	1	2	4	4	2	5	1	1	2	1
577	2	1	4	3	2	1	2	1	1	1	1	2	1	2	2	4	2	3	2	3	2	4	3	5	5	5	5	2	4	4	2	4	3	4	2	5	5	4	5
578	2	2	3	2	2	2	3	3	4	3	5	5	4	5	2	4	5	5	5	5	5	5	5	2	1	1	1	3	3	1	1	5	5	5	5	5	2	2	4
579	2	2	1	1	4	2	2	2	2	2	1	1	1	1	1	1	1	2	1	2	1	1	1	4	2	2	4	4	2	1	2	1	1	1	1	2	1	1	1
580	2	1	2	2	4	2	3	4	4	5	5	5	5	5	5	3	2	2	4	5	5	5	5	3	3	1	1	5	4	2	3	2	4	4	2	4	2	1	3
581	2	2	4	4	3	1	2	4	4	4	5	3	3	2	3	4	4	3	5	5	4	3	3	3	5	5	4	4	4	4	3	5	5	4	3	5	4	4	4
582	1	3	2	2	2	4	2	2	1	2	1	2	1	2	1	2	1	4	3	2	2	1	1	4	4	5	4	3	1	1	1	1	2	3	1	3	3	1	4
583	2	2	3	4	2	5	2	4	4	2	2	2	1	1	1	3	1	4	3	2	1	1	1	3	5	2	3	3	4	3	5	3	2	1	3	2	3	3	5
584	2	1	4	2	2	3	4	3	3	2	1	2	4	2	4	1	4	1	3	3	3	1	4	2	3	3	2	4	3	2	3	2	4	2	2	1	1	1	2
585	2	2	1	3	2	3	3	4	2	5	4	2	2	4	5	4	5	5	5	4	4	2	1	1	5	3	2	1	2	5	5	4	5	2	4	1	1	3	1
586	2	1	4	1	2	2	4	2	3	4	2	4	5	3	3	5	5	5	5	4	5	4	5	5	5	4	5	4	4	4	4	4	3	3	2	1	1	1	2
587	1	4	3	2	4	2	2	2	2	1	3	3	3	2	3	3	3	2	3	2	3	2	3	5	4	3	3	1	2	2	1	3	2	3	2	4	3	4	5
588	1	3	2	4	3	2	2	5	5	5	4	4	4	5	4	5	5	5	5	5	5	5	5	5	4	3	3	3	4	5	5	5	5	5	5	2	3	1	4
589	1	4	2	1	3	2	2	2	2	2	1	1	1	2	1	1	1	1	1	1	2	1	2	5	5	4	5	1	1	2	1	2	3	2	1	1	2	4	1
590	2	2	1	2	1	2	2	1	4	2	5	3	1	2	1	5	5	2	2	1	3	2	2	5	5	3	4	4	1	4	3	5	4	4	2	3	2	1	4
591	2	4	1	2	2	2	3	2	3	1	3	5	5	5	5	4	5	4	3	4	5	4	4	1	1	1	1	4	3	5	5	5	4	4	2	5	4	3	5
592	2	2	4	3	3	2	3	4	5	4	4	5	5	3	5	4	3	4	4	2	3	3	3	2	1	1	3	4	4	2	5	3	4	5	3	4	4	5	5
593	2	1	1	4	2	4	1	2	2	1	1	5	5	5	4	3	4	4	2	3	2	3	3	3	3	3	3	1	1	1	1	1	1	1	2	1	1	1	1
594	2	4	2	1	2	2	2	5	5	5	5	3	2	4	3	2	5	2	3	3	4	4	4	4	3	2	2	3	2	4	2	4	4	5	4	2	5	2	1
595	2	1	1	3	3	4	4	5	5	4	4	5	3	2	2	4	2	1	2	1	2	2	2	1	1	1	1	2	2	5	4	2	2	1	1	4	4	5	2
596	2	1	2	3	3	4	4	4	4	5	4	5	5	5	4	5	5	5	5	3	3	2	5	2	3	3	5	5	5	5	5	5	3	3	5	5	5	5	5
597	2	1	4	2	4	3	4	5	5	2	1	4	3	3	2	4	4	3	2	5	5	5	5	3	4	4	4	4	3	4	4	5	5	5	5	4	2	4	4
598	1	2	1	2	4	3	3	2	3	3	1	1	1	1	1	5	5	5	3	5	2	1	3	5	5	3	4	3	3	3	5	4	1	4	2	2	2	5	3
599	1	1	2	2	3	3	3	4	3	4	2	5	5	2	4	4	2	2	1	3	4	3	3	4	4	3	5	4	3	4	5	1	4	4	3	5	5	5	5
600	1	1	4	3	3	2	2	2	2	2	2	1	2	1	1	4	4	3	3	1	2	1	1	3	5	2	5	1	2	2	2	1	1	1	1	4	2	5	1
